# Supplementary material for: Targeting aryl hydrocarbon receptor functionally restores tolerogenic dendritic cells derived from patients with multiple sclerosis
Source: J Clin Invest. 2024 Nov 1;134(21):e178949. doi: 10.1172/JCI178949 (PMC11527446; doi:10.1172/JCI178949)
Supplement: Supplemental table 1 [file jci-134-178949-s103.xlsx]

## Sheet: Sheet1
Supplementary Table 1: Methylation. Differentially methylated positions (DMPs) in HD Mono vs MS Mono comparison (FDR < 0.05, beta > 0.05)
Illumina_ID	chromosome	position	cluster
cg00297832	chr1	1565540	Hypermethylated
cg00301120	chr10	132740438	Hypermethylated
cg00461022	chr5	16618051	Hypermethylated
cg00531137	chr16	57643931	Hypermethylated
cg00563701	chr18	46551790	Hypermethylated
cg00819990	chr8	66549124	Hypermethylated
cg00966482	chr6	11111925	Hypermethylated
cg01121199	chr18	44626681	Hypermethylated
cg01590762	chr6	121914367	Hypermethylated
cg01885071	chr14	90168303	Hypermethylated
cg01904194	chr2	241832903	Hypermethylated
cg02217975	chr7	92325241	Hypermethylated
cg02660097	chr11	68866760	Hypermethylated
cg02976351	chr4	57623781	Hypermethylated
cg03047995	chr14	24601587	Hypermethylated
cg03487637	chr11	45940038	Hypermethylated
cg03679394	chr11	70516996	Hypermethylated
cg03696321	chr9	112069855	Hypermethylated
cg03924136	chr20	62367107	Hypermethylated
cg04075986	chr7	19182333	Hypermethylated
cg04136045	chr5	42745367	Hypermethylated
cg04198914	chr17	36106024	Hypermethylated
cg04216475	chr6	159520035	Hypermethylated
cg04364695	chr8	40618424	Hypermethylated
cg04400533	chr3	185788715	Hypermethylated
cg04517263	chr9	123689192	Hypermethylated
cg04546999	chr1	152956428	Hypermethylated
cg04573661	chr4	57254798	Hypermethylated
cg04843627	chr8	110078121	Hypermethylated
cg04845466	chr2	27665078	Hypermethylated
cg05012661	chr4	6891263	Hypermethylated
cg05265936	chr16	69516112	Hypermethylated
cg05321594	chr8	330174	Hypermethylated
cg05444854	chr1	46977291	Hypermethylated
cg05515099	chr3	69482655	Hypermethylated
cg05753553	chr17	2689485	Hypermethylated
cg05823759	chr7	149646626	Hypermethylated
cg06255299	chr20	61620974	Hypermethylated
cg06275774	chr1	233151948	Hypermethylated
cg06653796	chr20	62367804	Hypermethylated
cg06753901	chr2	226265131	Hypermethylated
cg06891424	chr19	38983108	Hypermethylated
cg07028733	chr10	29228803	Hypermethylated
cg07335131	chr10	37890914	Hypermethylated
cg07416664	chr22	38221484	Hypermethylated
cg07553182	chr2	228293851	Hypermethylated
cg07617039	chr6	127438745	Hypermethylated
cg07646260	chr6	134138806	Hypermethylated
cg07672250	chr8	75116360	Hypermethylated
cg08049592	chr2	241623435	Hypermethylated
cg08168737	chr11	134582465	Hypermethylated
cg08311343	chr7	92324860	Hypermethylated
cg08642068	chr20	31591775	Hypermethylated
cg08726900	chr16	89550473	Hypermethylated
cg09213452	chr15	76622749	Hypermethylated
cg09414853	chr7	4943410	Hypermethylated
cg09665331	chr1	195867752	Hypermethylated
cg09736440	chr6	35732286	Hypermethylated
cg09767236	chr17	8095607	Hypermethylated
cg09791621	chr16	1078721	Hypermethylated
cg10292709	chr8	5828550	Hypermethylated
cg10362475	chr11	70507824	Hypermethylated
cg10416784	chr2	58797232	Hypermethylated
cg10578938	chr5	156695409	Hypermethylated
cg10601816	chr10	27703466	Hypermethylated
cg10658627	chr22	51198670	Hypermethylated
cg10846292	chr12	131816829	Hypermethylated
cg10968849	chr11	61159046	Hypermethylated
cg11292317	chr18	47384992	Hypermethylated
cg11402700	chr13	111267792	Hypermethylated
cg11618577	chr2	27665542	Hypermethylated
cg11662791	chr7	92264785	Hypermethylated
cg11773671	chr12	101604419	Hypermethylated
cg12265757	chr3	4612757	Hypermethylated
cg12378132	chr3	196705743	Hypermethylated
cg12489353	chr19	48231498	Hypermethylated
cg12795959	chr20	1569402	Hypermethylated
cg13002740	chr20	62367631	Hypermethylated
cg13264840	chr7	142494212	Hypermethylated
cg13326118	chr10	73867154	Hypermethylated
cg13442459	chr10	49702240	Hypermethylated
cg13523731	chr17	76607621	Hypermethylated
cg13579295	chr9	140069744	Hypermethylated
cg13797219	chr15	25122475	Hypermethylated
cg13798647	chr20	54904601	Hypermethylated
cg13837145	chr8	6622730	Hypermethylated
cg13839829	chr7	57438731	Hypermethylated
cg14107762	chr9	117690625	Hypermethylated
cg14282114	chr9	76892544	Hypermethylated
cg14367205	chr3	126942644	Hypermethylated
cg14716792	chr11	55134267	Hypermethylated
cg14870603	chr8	31986049	Hypermethylated
cg14977069	chr20	62367697	Hypermethylated
cg15156941	chr15	76578732	Hypermethylated
cg15558327	chr20	56883578	Hypermethylated
cg15680465	chr7	100701516	Hypermethylated
cg15713546	chr17	7253538	Hypermethylated
cg16234403	chr17	3142219	Hypermethylated
cg16288125	chr18	904242	Hypermethylated
cg16375762	chr2	202287372	Hypermethylated
cg16419724	chr5	68711518	Hypermethylated
cg16423567	chr17	41987785	Hypermethylated
cg16634936	chr10	35033891	Hypermethylated
cg16636227	chr10	23658247	Hypermethylated
cg16758086	chr1	6173355	Hypermethylated
cg17109893	chr16	57643644	Hypermethylated
cg17158414	chr2	27665305	Hypermethylated
cg17230773	chr7	142494147	Hypermethylated
cg17300750	chr16	2288071	Hypermethylated
cg17963157	chr16	23653688	Hypermethylated
cg18316031	chr11	30147450	Hypermethylated
cg18317554	chr7	139498040	Hypermethylated
cg18422058	chr14	78951761	Hypermethylated
cg18422587	chr7	3134669	Hypermethylated
cg18522231	chr3	196705628	Hypermethylated
cg20513976	chr20	62367892	Hypermethylated
cg20593471	chr18	60829293	Hypermethylated
cg20598894	chr1	171756152	Hypermethylated
cg20623702	chr11	55431583	Hypermethylated
cg20858107	chr8	10823237	Hypermethylated
cg20978193	chr1	1227306	Hypermethylated
cg21052687	chr11	55561544	Hypermethylated
cg21201401	chr20	62367883	Hypermethylated
cg21248554	chr2	27665149	Hypermethylated
cg21471707	chr11	18433747	Hypermethylated
cg21785034	chr7	142494438	Hypermethylated
cg21918313	chr2	73496202	Hypermethylated
cg22284015	chr1	186834573	Hyp+A1:F130rmethylated
cg22443940	chr6	122144733	Hypermethylated
cg22786718	chr20	2511198	Hypermethylated
cg22925712	chr1	171221978	Hypermethylated
cg23118561	chr13	51565236	Hypermethylated
cg23204209	chr18	5892336	Hypermethylated
cg23416923	chr19	48231705	Hypermethylated
cg24068006	chr10	466824	Hypermethylated
cg24191225	chr12	9885823	Hypermethylated
cg24332305	chr4	140819620	Hypermethylated
cg24361198	chr1	242002463	Hypermethylated
cg24640583	chr22	41122691	Hypermethylated
cg24768116	chr2	27665127	Hypermethylated
cg25064770	chr1	218647191	Hypermethylated
cg25697242	chr3	17363959	Hypermethylated
cg25703588	chr5	95819641	Hypermethylated
cg26034919	chr2	27665710	Hypermethylated
cg26962843	chr8	8775231	Hypermethylated
cg26963367	chr15	89157840	Hypermethylated
cg26977749	chr7	98477832	Hypermethylated
cg26981978	chr16	24494117	Hypermethylated
cg27111756	chr19	45899411	Hypermethylated
cg27123327	chr9	129544598	Hypermethylated
cg27444020	chr11	78108460	Hypermethylated
cg27664085	chr15	89157814	Hypermethylated
cg00029246	chr7	137223416	Hypomethylated
cg00106345	chr7	27138395	Hypomethylated
cg00142257	chr9	124990275	Hypomethylated
cg00267140	chr17	43058566	Hypomethylated
cg00329615	chr3	118706647	Hypomethylated
cg00376321	chr7	41230009	Hypomethylated
cg00451011	chr18	6315760	Hypomethylated
cg00561180	chr5	177858258	Hypomethylated
cg00698382	chr5	135967136	Hypomethylated
cg00780604	chr21	34186041	Hypomethylated
cg01095658	chr14	68036317	Hypomethylated
cg01128039	chr20	1584665	Hypomethylated
cg01324550	chr17	46676098	Hypomethylated
cg01561304	chr5	177913484	Hypomethylated
cg01582077	chr19	46582485	Hypomethylated
cg02399249	chr17	38935920	Hypomethylated
cg02597337	chr10	100121155	Hypomethylated
cg02677592	chr19	52872726	Hypomethylated
cg02786339	chr10	79373330	Hypomethylated
cg02856218	chr17	79191	Hypomethylated
cg02902546	chr16	50136492	Hypomethylated
cg03229930	chr5	124687523	Hypomethylated
cg03363289	chr9	124990164	Hypomethylated
cg03471195	chr12	727300	Hypomethylated
cg03623277	chr5	169725783	Hypomethylated
cg03669175	chr19	57375855	Hypomethylated
cg03977382	chr11	99564910	Hypomethylated
cg04042861	chr2	231989823	Hypomethylated
cg04051365	chr3	193586393	Hypomethylated
cg04503319	chr16	89368366	Hypomethylated
cg04640687	chr13	102844743	Hypomethylated
cg04677158	chr5	78279840	Hypomethylated
cg04863145	chr14	21562896	Hypomethylated
cg04879308	chr5	419178	Hypomethylated
cg05070709	chr19	51487462	Hypomethylated
cg05078833	chr4	68446955	Hypomethylated
cg05206633	chr5	177913433	Hypomethylated
cg05232481	chr20	10534495	Hypomethylated
cg05408094	chr13	113097632	Hypomethylated
cg05467090	chr4	97329228	Hypomethylated
cg05765921	chr10	536979	Hypomethylated
cg06515418	chr5	177916394	Hypomethylated
cg06610376	chr4	154712901	Hypomethylated
cg06976213	chr18	77392534	Hypomethylated
cg07254438	chr12	122764417	Hypomethylated
cg07599136	chr5	415884	Hypomethylated
cg07905190	chr9	14910215	Hypomethylated
cg07976851	chr10	121417991	Hypomethylated
cg08070419	chr10	115201115	Hypomethylated
cg08070511	chr12	122764544	Hypomethylated
cg08081864	chr2	26235775	Hypomethylated
cg08445696	chr2	100997681	Hypomethylated
cg08684511	chr5	177890046	Hypomethylated
cg08916839	chr5	415574	Hypomethylated
cg09259753	chr14	93775920	Hypomethylated
cg09392211	chr4	96012533	Hypomethylated
cg09491120	chr6	1394985	Hypomethylated
cg10052597	chr12	132903920	Hypomethylated
cg10616795	chr5	76464211	Hypomethylated
cg10618621	chr12	16342990	Hypomethylated
cg10747531	chr17	38936091	Hypomethylated
cg11047325	chr17	76354933	Hypomethylated
cg11113436	chr17	63071045	Hypomethylated
cg11180750	chr12	21283012	Hypomethylated
cg11339224	chr2	49179531	Hypomethylated
cg11640529	chr20	43180849	Hypomethylated
cg11775292	chr15	33487630	Hypomethylated
cg12603632	chr13	61330580	Hypomethylated
cg12662620	chr2	28888063	Hypomethylated
cg12683218	chr5	51850303	Hypomethylated
cg13569765	chr11	65141518	Hypomethylated
cg13885623	chr1	11919094	Hypomethylated
cg14037440	chr9	14910314	Hypomethylated
cg14437649	chr14	37242934	Hypomethylated
cg14517133	chr6	42664419	Hypomethylated
cg14528125	chr1	214105230	Hypomethylated
cg14943664	chr22	25382178	Hypomethylated
cg15069849	chr12	106468902	Hypomethylated
cg15294681	chr5	139147727	Hypomethylated
cg15441605	chr9	12814642	Hypomethylated
cg15480998	chr10	79373437	Hypomethylated
cg16013896	chr9	131314030	Hypomethylated
cg16194735	chr3	104863889	Hypomethylated
cg16572876	chr4	56024044	Hypomethylated
cg16865970	chr2	46063593	Hypomethylated
cg17052675	chr2	3827355	Hypomethylated
cg17076667	chr10	121418049	Hypomethylated
cg17077319	chr3	149886666	Hypomethylated
cg17372223	chr3	52568217	Hypomethylated
cg17444747	chr5	177915908	Hypomethylated
cg17976158	chr5	35644688	Hypomethylated
cg17990814	chr2	172735078	Hypomethylated
cg18127680	chr3	187871033	Hypomethylated
cg18243541	chr5	177761314	Hypomethylated
cg18466312	chr1	233061484	Hypomethylated
cg18770216	chr3	124491656	Hypomethylated
cg19896523	chr1	25473126	Hypomethylated
cg20092399	chr7	51192341	Hypomethylated
cg20162239	chr14	95998493	Hypomethylated
cg20164549	chr8	13329345	Hypomethylated
cg20457894	chr17	38936049	Hypomethylated
cg20627046	chr2	201271177	Hypomethylated
cg21020378	chr18	944614	Hypomethylated
cg21057610	chr10	79379845	Hypomethylated
cg21265404	chr9	90531865	Hypomethylated
cg21779122	chr16	84849083	Hypomethylated
cg21894124	chr12	132904688	Hypomethylated
cg22083892	chr12	21928660	Hypomethylated
cg23575571	chr1	145009624	Hypomethylated
cg23681440	chr13	27498238	Hypomethylated
cg24408672	chr9	137875138	Hypomethylated
cg24533060	chr2	124445380	Hypomethylated
cg25153741	chr5	177913467	Hypomethylated
cg25291037	chr2	133157884	Hypomethylated
cg26172504	chr19	51487477	Hypomethylated
cg26560969	chr2	80277731	Hypomethylated
cg26638266	chr2	36923085	Hypomethylated
cg27072996	chr19	822634	Hypomethylated
cg27545615	chr10	6249747	Hypomethylated
cg27582124	chr2	158114184	Hypomethylated
