# Supplementary material for: Targeting aryl hydrocarbon receptor functionally restores tolerogenic dendritic cells derived from patients with multiple sclerosis
Source: J Clin Invest. 2024 Nov 1;134(21):e178949. doi: 10.1172/JCI178949 (PMC11527446; doi:10.1172/JCI178949)
Supplement: Supplemental table 2 [file jci-134-178949-s104.xlsx]

## Sheet: DEGs
Supplementary Table 2: Bulk RNAseq data in the comparison HD Mono – MS Mono
Gene	log2FC_MONO_HD_MONO_MS	fdr_MONO_HD_MONO_MS
A1BG	-0.35695	0.0249193
A1CF	0.014119	0.965389
A2M	0.165068	0.554268
A2ML1	-0.069005	0.813767
A2MP1	-0.1775	0.692581
A3GALT2	0.775174	0.00882434
A4GALT	-0.199966	0.484485
AAAS	-0.0918095	0.355054
AACS	-0.031518	0.765209
AACSP1	-0.22389	0.383665
AADACL3	0.691742	0.0234841
AADAT	0.177033	0.751686
AAGAB	-0.112994	0.541107
AAK1	0.191263	0.315358
AAMDC	-0.00215238	0.985213
AAMP	-0.271254	0.0294996
AANAT	0.424174	0.0767412
AAR2	-0.101497	0.181926
AARD	0.901673	0.508686
AARS1	0.190316	0.472907
AARS2	-0.0979896	0.153848
AARSD1	-0.229045	0.028261
AARSD1P1	0.0465281	0.858377
AASDH	0.0465429	0.656001
AASDHPPT	-0.242575	0.056608
AASS	-0.0962482	0.674535
AATF	-0.0280697	0.615125
AATK	-0.33352	0.269801
ABAT	0.157427	0.297409
ABCA1	0.4326	0.16328
ABCA10	-0.258775	0.447282
ABCA11P	-0.211994	0.221618
ABCA12	-0.0503883	0.981685
ABCA13	-0.0454731	0.837324
ABCA15P	0.0923123	0.704049
ABCA17P	0.256217	0.609538
ABCA2	-0.196972	0.224673
ABCA3	-0.303388	0.193363
ABCA5	-0.064131	0.698712
ABCA6	-0.475827	0.0323724
ABCA7	0.0377915	0.831471
ABCA8	-0.267615	0.471785
ABCA9	0.309594	0.186592
ABCB1	-0.524995	0.336735
ABCB10	-0.0217848	0.871632
ABCB11	-0.437139	0.432275
ABCB4	-0.291372	0.450752
ABCB5	0.571621	0.292347
ABCB6	0.152159	0.412239
ABCB7	0.011901	0.927399
ABCB8	-0.0403547	0.703023
ABCB9	0.146036	0.330394
ABCC1	0.0265863	0.784242
ABCC10	-0.14356	0.240188
ABCC11	0.3362	0.45656
ABCC13	0	1
ABCC2	0.225436	0.397452
ABCC3	-0.031555	0.858034
ABCC4	-0.445809	0.135646
ABCC5	-0.0308003	0.825264
ABCC6	0.102646	0.71975
ABCC6P1	0.6332	0.509083
ABCC6P2	-0.124208	0.974495
ABCC8	0.292084	0.236982
ABCD1	-0.00423028	0.952184
ABCD2	-0.926773	0.0822496
ABCD3	0.182897	0.0842095
ABCD4	-0.0317641	0.740132
ABCE1	-0.286025	0.0276062
ABCF1	-0.04946	0.674246
ABCF2	-0.204061	0.20005
ABCF2-H2BK1	-0.149527	0.344201
ABCF3	-0.142573	0.298641
ABCG1	-0.0481672	0.845586
ABCG2	0.309852	0.330699
ABCG4	0.340447	0.669334
ABCG5	-0.621632	0.115248
ABCG8	0.117659	0.455344
ABHD1	0.165365	0.384713
ABHD10	-0.267294	0.0740803
ABHD11	0.079274	0.689005
ABHD12	0.000583595	0.99577
ABHD12B	-0.0878377	0.708593
ABHD13	0.105221	0.14604
ABHD14A	-0.166746	0.19015
ABHD14A-ACY1	0.226146	0.39798
ABHD14B	-0.0210715	0.908746
ABHD15	-0.175363	0.0895826
ABHD16A	0.018763	0.802009
ABHD16B	0.146472	0.296421
ABHD17A	0.16315	0.286086
ABHD17AP1	0.185776	0.723158
ABHD17AP3	2.25273	0.131763
ABHD17AP4	-0.260239	0.654817
ABHD17AP5	1.9848	0.00865041
ABHD17AP6	-0.536216	0.791919
ABHD17B	0.069439	0.679567
ABHD17C	-0.0557275	0.860639
ABHD18	0.148831	0.221474
ABHD2	0.142309	0.483818
ABHD3	0.20404	0.058014
ABHD4	-0.198021	0.518507
ABHD5	0.247782	0.0466045
ABHD6	0.246632	0.11621
ABHD8	-0.0824093	0.337901
ABI1	0.106244	0.193835
ABI2	0.0669449	0.565122
ABI3	-0.355503	0.0839374
ABI3BP	0.210412	0.383947
ABITRAM	-0.0693401	0.517745
ABL1	0.117596	0.233891
ABL2	0.138256	0.427332
ABLIM1	-0.210075	0.615647
ABLIM2	-0.0950523	0.822656
ABLIM3	0.766321	0.118364
ABO	-0.492667	0.0950511
ABR	0.109636	0.197285
ABRA	-0.10831	0.689936
ABRACL	0.00496914	0.973529
ABRAXAS1	0.0915113	0.344119
ABRAXAS2	0.0184846	0.864381
ABT1	-0.0701825	0.392176
ABTB1	0.0467067	0.753495
ABTB2	0.41894	0.144849
ABTB3	0.211134	0.279784
ACAA1	-0.0696549	0.30657
ACAA2	-0.120568	0.343062
ACAA2P1	0.0273675	0.969684
ACACA	-0.0601753	0.688514
ACACB	0.279057	0.168896
ACAD10	-0.0258937	0.80097
ACAD11	0.0486698	0.721007
ACAD8	-0.162336	0.229717
ACAD9	-0.21813	0.0110424
ACADL	0.249053	0.198944
ACADM	0.0353615	0.761652
ACADS	-0.0310492	0.80546
ACADSB	0.31874	0.270144
ACADVL	-0.0350311	0.766235
ACAN	-0.0895881	0.829824
ACAP1	-0.0716836	0.678068
ACAP2	0.0727996	0.482913
ACAP3	-0.0517326	0.688149
ACAT1	-0.0331936	0.8741
ACAT2	-0.279386	0.169666
ACBD3	-0.0284796	0.787905
ACBD4	-0.0747529	0.574064
ACBD5	0.039086	0.710431
ACBD6	-0.144412	0.0244729
ACBD7	0.0609599	0.71779
ACCS	-0.106729	0.659349
ACCSL	-0.0347086	0.990391
ACD	-0.0836379	0.474646
ACE	-0.0776335	0.788316
ACER2	-0.264859	0.218832
ACER3	-0.00998542	0.936053
ACHE	0.043171	0.948287
ACIN1	-0.0780786	0.33813
ACKR1	0.267309	0.791849
ACKR2	-0.0050668	0.98169
ACKR3	0.0509475	0.929148
ACKR4P1	0.497099	0.74806
ACLY	-0.0314332	0.753895
ACMSD	0.226465	0.339694
ACO1	-0.122733	0.547446
ACO2	-0.0267028	0.796027
ACOD1	-0.686178	0.4621
ACOT1	0.0631159	0.847197
ACOT11	-0.276094	0.124757
ACOT12	0.0322103	0.976098
ACOT13	-0.0104654	0.935456
ACOT2	-0.248199	0.265173
ACOT6	0.000764927	0.998448
ACOT7	-0.534764	0.0779648
ACOT8	-0.038241	0.65033
ACOT9	0.0457694	0.750402
ACOX1	0.0423747	0.718749
ACOX2	-0.00864446	0.972113
ACOX3	-0.0777978	0.550644
ACOXL	-0.00277782	0.992466
ACP1	-0.0181684	0.787765
ACP3	0.0716488	0.730527
ACP5	1.13809	0.42774
ACP6	-0.205642	0.312401
ACP7	0.0411017	0.840275
ACR	-0.282954	0.931205
ACRBP	0.0968957	0.653643
ACRP1	0.0290175	0.986517
ACRV1	-0.482344	0.791067
ACSBG1	0.38558	0.0515906
ACSBG2	0.450038	0.534526
ACSF2	-0.186058	0.21411
ACSF3	-0.00123828	0.989484
ACSL1	0.277429	0.197379
ACSL3	0.0303165	0.892618
ACSL4	0.0518422	0.604344
ACSL5	-0.122232	0.647773
ACSL6	-0.604836	0.0370134
ACSM1	0.0801672	0.810239
ACSM2A	0.204365	0.2966
ACSM2B	0.176474	0.413588
ACSM3	0.0877672	0.652169
ACSM4	-0.983842	0.802281
ACSM5	0.0783961	0.724856
ACSM6	0.346152	0.130422
ACSS1	-0.0928303	0.534134
ACSS2	-0.000843917	0.991628
ACSS3	-0.227295	0.323309
ACTA1	0.507907	0.250505
ACTA2	0.241513	0.279105
ACTB	-0.189816	0.214704
ACTBP1	-0.486624	0.695575
ACTBP11	-0.94022	0.366974
ACTBP14	-0.947425	0.256135
ACTBP15	0.771484	0.296699
ACTBP2	0.339232	0.54339
ACTBP6	-0.502116	0.88174
ACTBP7	0.211322	0.76113
ACTBP8	0.281522	0.67659
ACTBP9	0.116987	0.949352
ACTC1	-0.26117	0.908808
ACTE1P	0.354538	0.219905
ACTG1	-0.0536572	0.658517
ACTG1P1	0.169127	0.564742
ACTG1P10	0.39698	0.133052
ACTG1P12	0.623269	0.478482
ACTG1P14	0.104601	0.702075
ACTG1P15	-0.200741	0.846064
ACTG1P16	0.191359	0.939107
ACTG1P17	0.138926	0.60343
ACTG1P19	-0.457811	0.786826
ACTG1P20	0.08211	0.764751
ACTG1P21	0.419763	0.307473
ACTG1P22	0.711425	0.727398
ACTG1P24	0.822882	0.143127
ACTG1P25	0.112275	0.531148
ACTG1P3	-0.212409	0.398627
ACTG1P4	0.513527	0.835606
ACTG1P9	0.260303	0.287894
ACTG2	0.23952	0.498058
ACTL11P	0.017856	0.958405
ACTL6A	-0.285897	0.0203818
ACTN1	-0.0301881	0.826196
ACTN2	0.0326071	0.96396
ACTN3	0.929633	0.197247
ACTN4	-0.0591996	0.649451
ACTR10	-0.0303194	0.706861
ACTR1A	0.0266605	0.750643
ACTR1B	-0.104654	0.421057
ACTR2	-0.02648	0.899652
ACTR3	0.12974	0.385832
ACTR3B	-0.277797	0.0285232
ACTR3C	0.0376255	0.862055
ACTR5	-0.117117	0.193633
ACTR6	-0.191189	0.0263907
ACTR8	-0.260726	0.0129157
ACTRT3	-0.689931	0.122283
ACVR1	0.189502	0.484914
ACVR1B	0.226093	0.149792
ACVR1C	-0.812218	0.18148
ACVR2A	-0.57566	0.00322172
ACVR2B	0.145127	0.371437
ACVRL1	0.146937	0.434031
ACY1	-0.227388	0.21185
ACY3	-0.523208	0.107568
ACYP1	-0.207654	0.151992
ACYP2	0.0718538	0.392225
ADA	-0.203649	0.269874
ADA2	0.0470398	0.86626
ADAD2	-1.43464	0.0476651
ADAL	0.000690101	0.995761
ADAM10	0.00703741	0.967812
ADAM11	-0.231239	0.37006
ADAM12	-0.0313938	0.943004
ADAM15	-0.184583	0.415399
ADAM17	0.017383	0.90686
ADAM19	0.579806	0.0850496
ADAM1B	-0.211435	0.585029
ADAM20	-0.497549	0.284543
ADAM20P1	-0.190119	0.608822
ADAM22	-0.404552	0.169928
ADAM23	1.87366	0.0180236
ADAM28	-0.00495487	0.985551
ADAM29	-0.0714419	0.782563
ADAM32	0.228277	0.179121
ADAM33	-0.399436	0.111619
ADAM3A	0.0627041	0.865784
ADAM8	0.0708527	0.631129
ADAM9	0.139177	0.276219
ADAMDEC1	0.323229	0.319825
ADAMTS1	-0.37807	0.280531
ADAMTS10	-0.6901	0.0688955
ADAMTS13	0.12274	0.505501
ADAMTS14	0.169457	0.743424
ADAMTS16	0.271599	0.232654
ADAMTS17	-0.0122766	0.980682
ADAMTS18	-0.316151	0.516081
ADAMTS2	-0.160824	0.671581
ADAMTS3	-0.949124	0.751432
ADAMTS4	-0.0496524	0.772117
ADAMTS5	-0.240907	0.39985
ADAMTS6	0.0316665	0.952311
ADAMTS7	0.2522	0.63073
ADAMTS7P1	-0.195199	0.884778
ADAMTS7P3	0.750348	0.083563
ADAMTS7P4	0.767826	0.704772
ADAMTS8	0.559476	0.19597
ADAMTS9	0.18497	0.669923
ADAMTSL2	-0.21967	0.551064
ADAMTSL3	0.335906	0.145351
ADAMTSL4	-0.00843205	0.949499
ADAMTSL5	-0.60122	0.144237
ADAP1	-0.0123714	0.924556
ADAP2	0.0873225	0.372426
ADAR	0.02631	0.884538
ADARB1	0.347616	0.0868226
ADARB2	0.525152	0.221576
ADAT1	-0.106477	0.296697
ADAT2	0.0304639	0.901958
ADAT3	-0.0262938	0.87501
ADCK1	-0.0642085	0.674207
ADCK2	-0.111013	0.360325
ADCK5	-0.13488	0.311059
ADCY1	0.261236	0.609761
ADCY10	0.971657	0.0380866
ADCY10P1	0.240281	0.225126
ADCY2	0.0323483	0.900738
ADCY3	-0.278851	0.230443
ADCY4	0.058215	0.707355
ADCY5	1.68398	0.0127968
ADCY6	0.154555	0.571136
ADCY7	-0.0740546	0.64568
ADCY8	0	1
ADCY9	0.194868	0.17002
ADD1	-0.175041	0.142031
ADD2	-0.466803	0.105708
ADD3	-0.0563833	0.697929
ADGB	0.155631	0.523141
ADGRA2	-0.182745	0.641393
ADGRA3	-0.562667	0.160751
ADGRB1	-0.0486555	0.817262
ADGRB2	-0.459665	0.424906
ADGRB3	0.336514	0.501968
ADGRD1	-0.102111	0.715261
ADGRD2	-0.144129	0.318934
ADGRE1	0.0282528	0.927972
ADGRE2	0.0143542	0.949629
ADGRE3	0.382396	0.238097
ADGRE5	-0.0689888	0.69977
ADGRF1	0.178743	0.47859
ADGRF3	-0.101993	0.781493
ADGRF4	0	1
ADGRF5	1.38461	0.0782683
ADGRF5P1	-0.71847	0.117538
ADGRG1	0.319328	0.285536
ADGRG2	0.13064	0.6777
ADGRG3	-0.0220758	0.964612
ADGRG4	0.533604	0.524187
ADGRG5	0.115579	0.733585
ADGRG6	-0.637865	0.472535
ADGRG7	-0.301668	0.91052
ADGRL1	-0.104633	0.563124
ADGRL2	-0.0322109	0.93869
ADGRL3	-0.328395	0.388627
ADGRV1	0.201386	0.251002
ADH1A	-0.649661	0.63619
ADH1B	0.389518	0.213362
ADH1C	-0.494685	0.738232
ADH5	0.00817976	0.927165
ADH5P5	1.11361	0.383053
ADH6	-0.581255	0.377409
ADHFE1	0.109194	0.610969
ADI1	-0.0519276	0.714956
ADIG	1.20679	0.701966
ADIPOQ	0.180872	0.491697
ADIPOR1	0.213169	0.0677465
ADIPOR2	-0.0238213	0.783759
ADIRF	-0.153571	0.649001
ADK	-0.0719594	0.820224
ADM	0.796434	0.0402158
ADM2	-0.31286	0.274468
ADNP	-0.0382945	0.660734
ADNP2	0.285721	0.0693493
ADORA1	0.728004	0.198094
ADORA2A	-0.0680939	0.837536
ADORA2B	-0.178652	0.554928
ADORA2BP1	-0.144655	0.858949
ADORA3	-0.351717	0.568943
ADPGK	0.0738817	0.274626
ADPRH	-0.189756	0.24636
ADPRHL1	-0.581933	0.0619942
ADPRM	0.0490825	0.736239
ADPRS	-0.192979	0.0747069
ADRA1A	-0.433486	0.333924
ADRA1B	0.280761	0.775341
ADRA1D	0.610156	0.716357
ADRA2B	0.01607	0.97933
ADRB3	0.263696	0.446321
ADRM1	-0.126092	0.159946
ADSL	-0.0575993	0.411245
ADSS1	0.0371213	0.942702
ADSS2	0.0629319	0.418355
ADTRP	-0.147109	0.604082
AEBP1	-0.0586476	0.887321
AEBP2	0.0644817	0.576999
AEN	-0.0912065	0.657743
AFAP1	0.115067	0.672214
AFAP1L1	-0.0316964	0.927721
AFAP1L2	-1.20529	0.0541166
AFDN	-0.165167	0.494146
AFF1	0.263402	0.248957
AFF2	0.179088	0.611894
AFF3	0.0443063	0.867486
AFF4	0.456011	0.00645271
AFG1L	0.0451051	0.776506
AFG3L1P	0.101819	0.294114
AFG3L2	0.357567	0.180767
AFMID	-0.229468	0.169461
AFTPH	0.0342732	0.801786
AGA	0.0183462	0.870842
AGAP1	0.164867	0.367455
AGAP10P	0.202645	0.441743
AGAP11	-0.0338551	0.941153
AGAP12P	0.243377	0.420036
AGAP14P	0.565854	0.379075
AGAP2	-0.0857876	0.456538
AGAP3	-0.235347	0.206889
AGAP4	-0.122688	0.525309
AGAP5	-0.174265	0.473998
AGAP7P	-0.0168095	0.97526
AGAP9	0.00592444	0.986679
AGBL2	-0.053448	0.852983
AGBL3	-0.946595	0.00145098
AGBL4	-0.341198	0.369637
AGBL5	-0.0180133	0.865386
AGER	-0.358069	0.0728272
AGFG1	-0.0236496	0.8817
AGFG2	-0.286998	0.117889
AGGF1	-0.188348	0.159649
AGGF1P1	-0.752771	0.370132
AGGF1P10	0.807265	0.77661
AGGF1P2	0.370802	0.515835
AGGF1P8	0.1895	0.425104
AGK	-0.0802103	0.269925
AGL	-0.166196	0.231467
AGMAT	-0.146878	0.388375
AGMO	0.742373	0.148711
AGO1	0.133761	0.321268
AGO2	0.102695	0.60013
AGO3	0.248984	0.0600942
AGO4	0.0428299	0.633226
AGPAT1	-0.0758586	0.509039
AGPAT2	-0.085987	0.428782
AGPAT3	0.0132922	0.864014
AGPAT4	0.265841	0.105846
AGPAT5	-0.321207	0.0716947
AGPS	-0.00998629	0.973456
AGR2	0.420912	0.64121
AGRN	-0.0386279	0.850157
AGTPBP1	0.178383	0.177227
AGTRAP	0.0962727	0.679481
AGXT	-0.18352	0.582926
AGXT2	0.616233	0.436964
AHCTF1	0.450781	0.0914555
AHCTF1P1	-0.501607	0.445496
AHCY	-0.0314536	0.807341
AHCYL1	-0.109861	0.337172
AHCYL2	0.0193231	0.926303
AHCYP2	0.535436	0.278248
AHDC1	-0.152465	0.314647
AHI1	-0.012122	0.954302
AHNAK	-0.133646	0.329625
AHNAK2	-0.330214	0.355777
AHR	0.190351	0.292526
AHRR	1.75429	0.00338288
AHSA1	-0.244344	0.0640676
AHSA2P	-0.191452	0.151533
AHSP	0.792698	0.743699
AICDA	0.016834	0.937121
AIDA	-0.111856	0.332351
AIDAP1	0.335041	0.767157
AIDAP2	0.148488	0.595942
AIF1	-0.0377701	0.89299
AIF1L	0.635364	0.584456
AIFM1	-0.153809	0.121048
AIFM2	-0.0631101	0.669209
AIFM3	-0.0918165	0.576975
AIG1	-0.0188262	0.914979
AIG1P1	-1.6438	0.0945382
AIM2	-0.0326059	0.899987
AIMP1	-0.018384	0.881982
AIMP2	-0.366659	0.00245807
AIP	-0.106126	0.270797
AIPL1	0.105452	0.732308
AIRE	-0.191276	0.509077
AJUBA	0.0710406	0.86305
AK1	-0.081798	0.73504
AK2	-0.455131	0.0521237
AK2P2	-0.337988	0.880214
AK3	-0.110973	0.408784
AK3P2	-1.39341	0.263521
AK3P3	0.123778	0.714433
AK3P5	0.237929	0.636685
AK4	-0.0615668	0.721892
AK4P1	-0.72373	0.340371
AK4P2	0.24398	0.95049
AK4P4	0.517812	0.126782
AK5	-0.206271	0.504022
AK6	-0.147693	0.11237
AK7	0.400486	0.118542
AK8	0.202096	0.656709
AK9	0.0446174	0.7004
AKAP1	-0.308399	0.00150081
AKAP10	0.122883	0.209632
AKAP11	-0.0597889	0.601112
AKAP12	0.530286	0.22717
AKAP13	0.0208526	0.858196
AKAP14	0.562214	0.7019
AKAP17A	-0.0739262	0.417593
AKAP17BP	0.855521	0.143909
AKAP3	-1.37111	0.00588869
AKAP5	-0.0750259	0.804312
AKAP6	0.21137	0.493355
AKAP7	-0.0632121	0.647967
AKAP8	0.209999	0.0953341
AKAP8L	-0.057887	0.566723
AKAP9	0.0241633	0.894122
AKIP1	-0.105421	0.468623
AKIRIN1	0.132024	0.243857
AKIRIN2	0.416049	0.00231971
AKNA	-0.0598111	0.656065
AKNAD1	0.367606	0.337924
AKR1A1	-0.0132987	0.909802
AKR1B1	-0.023003	0.912821
AKR1B10	-0.0187608	0.957036
AKR1B10P2	-0.531452	0.380526
AKR1B15	0.151971	0.199335
AKR1B1P1	-0.154564	0.950315
AKR1C1	-0.203675	0.519048
AKR1C2	-0.482854	0.193995
AKR1C3	0.107303	0.759361
AKR1C4	-0.813337	0.183284
AKR1C5P	-0.019847	0.986851
AKR1C6P	-1.0437	0.226291
AKR1C7P	0.673966	0.0372206
AKR1C8	0.673748	0.311063
AKR1D1	0.104795	0.732408
AKR1D1P1	-0.0721533	0.979072
AKR1E2	-0.351212	0.087535
AKR7A2	0.0154312	0.970547
AKR7A2P1	0.733213	0.241345
AKR7A3	0.231059	0.396612
AKR7L	0.0570528	0.797781
AKT1	0.0178972	0.873612
AKT1S1	-0.0290846	0.86784
AKT2	0.0118576	0.876809
AKT3	0.0824628	0.700243
AKTIP	0.0149764	0.894274
ALAD	-0.0380973	0.713631
ALAS1	0.038182	0.824716
ALAS2	0.788108	0.106044
ALB	-1.63726	0.126767
ALCAM	-0.209858	0.139378
ALDH16A1	-0.235797	0.0526139
ALDH18A1	-0.429422	0.0351388
ALDH1A1	0.0297668	0.917935
ALDH1A2	0.840192	0.0469161
ALDH1A3	-0.739143	0.0954438
ALDH1B1	-0.349454	0.209584
ALDH1L1	0.417082	0.158462
ALDH1L2	-0.27112	0.383357
ALDH2	0.112538	0.467745
ALDH3A1	0.396048	0.499322
ALDH3A2	-0.220101	0.106855
ALDH3B1	0.00283512	0.983948
ALDH4A1	0.0562543	0.724367
ALDH5A1	-0.553373	0.300841
ALDH6A1	-0.194562	0.346116
ALDH7A1	-0.0830688	0.673939
ALDH8A1	-0.208909	0.367135
ALDH9A1	-0.371247	0.190769
ALDOA	-0.0700464	0.851768
ALDOB	-0.0653997	0.829768
ALDOC	-0.0880927	0.739899
ALG1	0.297483	0.436285
ALG10	-0.00798916	0.959184
ALG10B	0.0520412	0.656568
ALG11	-0.0368836	0.695835
ALG12	0.02615	0.771839
ALG13	0.0868934	0.522004
ALG14	0.00188765	0.991814
ALG1L10P	-0.128874	0.915708
ALG1L12P	0.881505	0.758883
ALG1L13P	0.0979848	0.737214
ALG1L2	0.0451649	0.847769
ALG1L6P	-0.0325636	0.925184
ALG1L9P	-1.33233	0.144941
ALG2	-0.0967791	0.511782
ALG3	-0.362307	0.0345244
ALG5	-0.114698	0.33411
ALG6	-0.0524824	0.751767
ALG8	-0.228674	0.174627
ALG9	-0.00707727	0.944228
ALK	0.187241	0.649618
ALKAL2	0.474993	0.421944
ALKBH1	0.176932	0.0325196
ALKBH2	-0.213662	0.104815
ALKBH3	-0.150852	0.138069
ALKBH4	-0.149974	0.221732
ALKBH5	0.0467271	0.657224
ALKBH6	-0.125353	0.447836
ALKBH7	-0.0707339	0.517199
ALKBH8	0.287558	0.303056
ALMS1	-0.26215	0.0365264
ALMS1P1	-0.253683	0.244873
ALOX12	0.10443	0.331415
ALOX12B	0.781339	0.349446
ALOX12P1	0.169856	0.82767
ALOX12P2	1.10107	0.512149
ALOX15	-0.275178	0.709686
ALOX15B	-0.129746	0.48778
ALOX5	-0.00433144	0.986829
ALOX5AP	-0.036552	0.946372
ALPK1	0.0163207	0.924023
ALPK2	0.508195	0.228018
ALPK3	-0.119471	0.891488
ALPL	-2.39286	0.00119046
ALPP	0.0408317	0.902131
ALS2	0.215638	0.0197063
ALS2CL	-0.125016	0.578606
ALX3	0.104584	0.444453
ALX4	1.62498	0.00734728
ALYREF	-0.360624	0.151212
AMACR	-0.42964	0.0523065
AMBN	0	1
AMBP	1.01671	0.186569
AMBRA1	0.182807	0.17333
AMD1	0.0331392	0.803642
AMD1P1	0.428267	0.249347
AMD1P3	-0.321584	0.609175
AMD1P4	-0.0352458	0.863942
AMDHD1	-0.00469054	0.98174
AMDHD2	0.0814008	0.569653
AMELX	-1.11268	0.777007
AMER1	-0.0564476	0.709526
AMER2	0.377938	0.14141
AMFR	0.0873033	0.417368
AMH	0.224496	0.562225
AMHR2	0.895472	0.317184
AMIGO1	-0.284439	0.467226
AMIGO2	-0.152239	0.650821
AMMECR1	0.141884	0.203258
AMMECR1L	0.705221	0.263866
AMN	-0.118248	0.808049
AMN1	0.204544	0.0939464
AMOT	-0.635835	0.198869
AMOTL1	0.320619	0.168103
AMOTL2	0.779528	0.389648
AMPD1	-0.767021	0.811425
AMPD2	0.0402263	0.845568
AMPD3	-0.0661402	0.710616
AMPH	0.23394	0.560914
AMT	-0.0916835	0.696768
AMY2B	0.0237836	0.91654
AMZ1	0.387717	0.342768
AMZ2	-0.19308	0.179429
AMZ2P1	0.0853537	0.704083
AMZ2P2	0.133796	0.82007
ANAPC1	-0.281517	0.000287656
ANAPC10	0.0720752	0.398265
ANAPC11	-0.0707454	0.504658
ANAPC13	-0.0611809	0.6311
ANAPC15	0.0305142	0.836955
ANAPC16	-0.0265426	0.722921
ANAPC1P1	-0.26502	0.923158
ANAPC1P2	0.155312	0.28596
ANAPC1P3	0.337151	0.185324
ANAPC1P4	0.194365	0.551889
ANAPC2	-0.0886717	0.270678
ANAPC4	0.015733	0.884834
ANAPC5	-0.0958071	0.0974183
ANAPC7	-0.202208	0.11523
ANG	-0.223565	0.532065
ANGEL1	0.0647035	0.776363
ANGEL2	0.0513166	0.518094
ANGPT1	-0.0409711	0.859669
ANGPT2	0.179265	0.362587
ANGPT4	-0.109183	0.638118
ANGPTL1	0.266926	0.61714
ANGPTL2	2.38613	0.0287453
ANGPTL3	0.270579	0.740742
ANGPTL4	0.331841	0.492726
ANGPTL6	-0.0482806	0.918699
ANGPTL7	0.0028301	0.994786
ANGPTL8	-0.171041	0.809609
ANK1	0.0557658	0.87464
ANK2	-0.149625	0.815121
ANK3	-0.0902647	0.807173
ANKAR	0.139936	0.409406
ANKDD1A	0.136787	0.546338
ANKDD1B	0.526706	0.692934
ANKEF1	-0.20056	0.524823
ANKFN1	0.497359	0.820353
ANKFY1	-0.0333471	0.75289
ANKH	0.105633	0.526825
ANKHD1	0.0843813	0.35524
ANKHD1-EIF4EBP3	-0.137577	0.209129
ANKIB1	0.00413029	0.973204
ANKLE1	-0.131536	0.335108
ANKLE2	-0.0969149	0.240727
ANKMY1	0.143286	0.268339
ANKMY2	0.0841922	0.403232
ANKRA2	-0.19767	0.0853327
ANKRD10	0.0644755	0.648094
ANKRD11	0.102983	0.255346
ANKRD11P2	0.187204	0.942478
ANKRD12	0.0917864	0.407011
ANKRD13A	-0.168411	0.104678
ANKRD13B	0.133023	0.681606
ANKRD13C	0.0528136	0.469402
ANKRD13D	-0.127759	0.282238
ANKRD16	-0.375458	0.0114898
ANKRD17	0.0933036	0.502292
ANKRD18A	-0.468242	0.195224
ANKRD18B	0.0454488	0.932965
ANKRD18CP	0.159054	0.882151
ANKRD18DP	0.133537	0.769096
ANKRD18EP	0.111458	0.605131
ANKRD2	0.819901	0.104025
ANKRD20A1	0.0206158	0.940385
ANKRD20A10P	0	1
ANKRD20A11P	1.014	0.292737
ANKRD20A17P	-0.00991421	0.992926
ANKRD20A21P	0.513125	0.760168
ANKRD20A5P	-0.89202	0.245859
ANKRD20A9P	-0.34554	0.748191
ANKRD22	0.14078	0.67461
ANKRD23	0.200453	0.104084
ANKRD24	-0.682873	0.215255
ANKRD26	-0.336236	0.291018
ANKRD26P4	0.29149	0.802985
ANKRD27	0.115003	0.194419
ANKRD28	0.244589	0.326577
ANKRD29	0.403109	0.373113
ANKRD30B	0.312684	0.421021
ANKRD30BL	-0.481309	0.0795117
ANKRD30BP2	-0.126492	0.958499
ANKRD30BP3	0.657034	0.549247
ANKRD31	-0.705073	0.377106
ANKRD33	-0.623997	0.415273
ANKRD33B	-0.186831	0.690477
ANKRD33BP1	-0.7477	0.251953
ANKRD33BP5	-0.071735	0.943438
ANKRD33BP8	0.757048	0.814972
ANKRD33BP9	0.619304	0.641882
ANKRD34A	0.0961713	0.722595
ANKRD34B	0.459416	0.310983
ANKRD35	-0.0151347	0.965442
ANKRD36	-0.0923979	0.605068
ANKRD36B	-0.573038	0.203083
ANKRD36C	0.195184	0.315479
ANKRD37	-0.131756	0.666956
ANKRD39	-0.038821	0.705607
ANKRD40	-0.120503	0.145057
ANKRD40CL	-0.0550888	0.876901
ANKRD42	-0.0715038	0.408583
ANKRD44	0.0315279	0.864567
ANKRD45	0.606754	0.0203081
ANKRD46	-0.127481	0.287777
ANKRD49	0.181253	0.118066
ANKRD49P1	0.395869	0.194747
ANKRD49P2	-0.622124	0.39294
ANKRD50	-0.12979	0.445963
ANKRD52	-0.071022	0.600623
ANKRD53	0.221707	0.585892
ANKRD54	-0.0375614	0.706923
ANKRD54P1	0	1
ANKRD55	-0.0541028	0.842826
ANKRD6	0.18466	0.263654
ANKRD62	-0.242404	0.504209
ANKRD62P1	-1.1567	0.313656
ANKRD65	-0.724831	0.147393
ANKRD66	0.0853009	0.907258
ANKRD7	-0.147132	0.577699
ANKRD9	0.207312	0.465701
ANKS1A	0.0344612	0.673559
ANKS1B	-0.318003	0.0357666
ANKS3	-0.203308	0.0827737
ANKS4B	0.118404	0.644253
ANKS6	-0.0991365	0.614752
ANKUB1	0.457036	0.141434
ANKZF1	-0.329101	0.0827404
ANLN	0.0676509	0.777266
ANO1	0.300837	0.863017
ANO10	0.137979	0.346126
ANO2	-0.408442	0.747188
ANO5	-0.0928305	0.86838
ANO6	0.0884741	0.515602
ANO7	0.21094	0.328003
ANO7L1	0.222433	0.61612
ANO8	0.00985461	0.923052
ANO9	-0.29997	0.387105
ANOS1	0.281691	0.499795
ANOS2P	-0.285944	0.768917
ANP32A	-0.128189	0.096271
ANP32AP1	0.548929	0.6258
ANP32B	-0.148579	0.174077
ANP32BP1	-0.0117865	0.995898
ANP32E	-0.0402381	0.697915
ANPEP	0.212218	0.338032
ANTKMT	-0.295664	0.0379317
ANTXR1	-0.789546	0.513279
ANTXR2	0.0619632	0.732595
ANTXRL	-1.5415	0.441139
ANTXRLP1	-0.372144	0.802173
ANXA1	0.208347	0.250474
ANXA10	0.653114	0.675964
ANXA11	0.165149	0.11139
ANXA13	0.0956453	0.729714
ANXA2	-0.186094	0.2291
ANXA2P1	-0.200125	0.887258
ANXA2P2	0.0649847	0.862087
ANXA2R	0.592629	0.00605101
ANXA3	-0.0275156	0.942542
ANXA4	-0.10309	0.467089
ANXA5	-0.0736216	0.569442
ANXA6	0.139363	0.556687
ANXA7	-0.0219252	0.82293
ANXA8	0.327288	0.291325
ANXA8L1	0.0121346	0.980774
ANXA9	-0.0755661	0.534701
AOAH	0.159408	0.540138
AOC1	-0.801242	0.0340886
AOC2	0.44818	0.0302647
AOC3	0.556179	0.0626762
AOC4P	-0.316807	0.695455
AOPEP	0.196956	0.222421
AOX1	-0.0137714	0.982895
AOX2P	0	1
AP1AR	0.0677463	0.79755
AP1B1	-0.113569	0.263346
AP1G1	0.480012	0.0354152
AP1G2	0.0565483	0.646777
AP1M1	0.000559997	0.993834
AP1M2	0.03994	0.895829
AP1S1	-0.175366	0.120357
AP1S2	-0.00125172	0.993323
AP1S3	0.0220008	0.903966
AP2A1	-0.0135155	0.937908
AP2A2	-0.0133478	0.88284
AP2B1	0.0592361	0.524714
AP2M1	-0.0383382	0.660279
AP2S1	-0.19176	0.401005
AP3B1	-0.275993	0.487233
AP3B2	0.184488	0.381486
AP3D1	-0.307808	0.116796
AP3M1	0.0475949	0.786167
AP3M2	-0.0945508	0.539631
AP3S1	0.0157718	0.843596
AP3S2	0.0376717	0.723316
AP4B1	-0.0858553	0.452601
AP4E1	0.000314245	0.997493
AP4M1	-0.092775	0.556873
AP4S1	0.420224	0.486136
AP5M1	0.0591329	0.63804
AP5S1	-0.0951157	0.461828
AP5Z1	0.0262958	0.848003
APAF1	-0.265883	0.0348145
APBA1	0.154078	0.578363
APBA2	-0.1441	0.715482
APBA3	-0.137139	0.269518
APBB1	-0.315932	0.143532
APBB1IP	0.0139999	0.941603
APBB2	0.438817	0.146371
APBB3	0.142767	0.471171
APC	0.149506	0.475266
APC2	-0.0821833	0.575898
APCDD1	-0.063054	0.813616
APCDD1L	0.401239	0.697204
APEH	-0.134368	0.189796
APELA	-0.279069	0.337638
APEX1	-0.23335	0.111968
APEX2	-0.0941718	0.215905
APH1A	-0.0300669	0.679266
APH1B	0.0564271	0.543568
API5	-0.115258	0.217756
API5P1	0.0397202	0.989206
APIP	-0.0753868	0.492952
APLF	-0.0151091	0.906443
APLN	-0.281807	0.735403
APLP1	0.194157	0.642899
APLP2	0.126436	0.415815
APMAP	-0.14646	0.204132
APOA1	0.619751	0.132813
APOA2	0.536451	0.0834247
APOA4	0.0668895	0.986418
APOB	0.181043	0.756325
APOBEC3A	0.373105	0.363429
APOBEC3B	1.20644	0.0103223
APOBEC3C	-0.0165035	0.896562
APOBEC3D	0.109267	0.690544
APOBEC3F	-0.0516091	0.769708
APOBEC3G	-0.111684	0.522985
APOBEC3H	-0.200355	0.547785
APOBEC4	-0.372431	0.730058
APOBR	-0.177979	0.447588
APOC1	-0.181492	0.694875
APOC2	-0.669472	0.172446
APOC3	0.0294327	0.990306
APOC4	-0.143855	0.673574
APOC4-APOC2	0.532623	0.484837
APOD	-0.0930899	0.82877
APOE	0.113486	0.680621
APOF	0.208167	0.392051
APOH	-0.297781	0.654413
APOL1	-0.2301	0.203574
APOL2	0.0566547	0.748929
APOL3	-0.181782	0.271687
APOL4	-0.0877457	0.809178
APOL6	0.112843	0.514645
APOLD1	-0.178975	0.611591
APOM	0.0839728	0.531239
APOO	0.0538157	0.788632
APOOL	0.0954856	0.638788
APOOP4	1.52006	0.486427
APP	0.0232094	0.840553
APPBP2	0.0293284	0.829268
APPL1	-0.0218678	0.83229
APPL2	-0.00679376	0.944171
APRT	-0.132232	0.198168
APTX	-0.245732	0.325659
AQP1	0.0643875	0.937395
AQP10	1.9087	0.0275676
AQP11	1.45552	0.113684
AQP12A	-0.0359965	0.992691
AQP12B	0.343044	0.885879
AQP2	0.281045	0.81698
AQP3	-0.608569	0.104644
AQP5	-0.172516	0.831837
AQP6	-0.124972	0.756632
AQP7	0.532728	0.135121
AQP8	0.389785	0.428621
AQP9	0.760723	0.0141829
AQR	0.0570661	0.391735
AR	-0.280791	0.404917
ARAF	0.00210256	0.97751
ARAP1	-0.02826	0.76997
ARAP2	-0.104346	0.572721
ARAP3	-0.0779376	0.714842
ARC	0.234768	0.607678
ARCN1	-0.101197	0.323186
AREG	-0.219185	0.691541
AREL1	0.0481472	0.586011
ARF1	0.0593991	0.448009
ARF1P2	0.759317	0.373437
ARF3	0.0163942	0.852848
ARF4	0.15433	0.16189
ARF4P2	-0.372276	0.736844
ARF5	-0.0863035	0.295418
ARF6	-0.0394615	0.69208
ARFGAP1	-0.0427831	0.606479
ARFGAP2	-0.071698	0.349698
ARFGAP3	-0.0818254	0.570234
ARFGEF1	-0.0265271	0.723139
ARFGEF2	0.00652441	0.959886
ARFGEF3	-0.126312	0.638968
ARFIP1	-0.0513065	0.703445
ARFIP2	-0.0864297	0.242753
ARFRP1	-0.105644	0.307827
ARG1	0.0175808	0.956285
ARG2	0.462543	0.0377633
ARGFX	-0.0270236	0.829837
ARGFXP1	-0.379069	0.130631
ARGFXP2	0.02428	0.896677
ARGLU1	0.145793	0.0876876
ARHGAP1	-0.143876	0.219713
ARHGAP10	0.00335078	0.98746
ARHGAP11A	0.109253	0.590947
ARHGAP11B	0.0495054	0.641241
ARHGAP12	-0.334953	0.0860442
ARHGAP15	0.259065	0.205465
ARHGAP17	0.133942	0.217227
ARHGAP18	-0.0938646	0.637977
ARHGAP19	0.136601	0.340441
ARHGAP19-SLIT1	0.790534	0.296557
ARHGAP20	-0.316076	0.412505
ARHGAP21	0.0982772	0.33191
ARHGAP22	-0.128135	0.57273
ARHGAP23	0.38931	0.33037
ARHGAP24	0.473362	0.0260542
ARHGAP25	0.12465	0.493361
ARHGAP26	0.473684	0.00256693
ARHGAP27	-0.0888925	0.426956
ARHGAP27P2	-0.255274	0.324676
ARHGAP28	0.0261153	0.885645
ARHGAP29	0.165905	0.233976
ARHGAP30	-0.124271	0.255318
ARHGAP31	-0.159209	0.830793
ARHGAP32	0.0043789	0.980866
ARHGAP33	0.0351243	0.840672
ARHGAP35	-0.122549	0.734213
ARHGAP39	1.24544	0.751042
ARHGAP4	-0.167307	0.238371
ARHGAP40	-0.197056	0.896298
ARHGAP42	-0.00381991	0.993451
ARHGAP42P4	-0.0963293	0.809516
ARHGAP42P5	-0.183244	0.710478
ARHGAP44	-0.0373924	0.887721
ARHGAP45	-0.132199	0.519927
ARHGAP5	0.291914	0.0362061
ARHGAP6	0.130774	0.704355
ARHGAP8	-0.202984	0.570708
ARHGAP9	0.0822546	0.615237
ARHGDIA	-0.0357067	0.722729
ARHGDIB	0.054802	0.805601
ARHGDIG	2.03794	0.0609919
ARHGEF1	-0.0583994	0.656064
ARHGEF10	-0.200838	0.361956
ARHGEF10L	-0.140394	0.65467
ARHGEF11	0.0782936	0.561037
ARHGEF12	0.000235	0.998796
ARHGEF15	0.0576353	0.906213
ARHGEF16	-0.555555	0.451591
ARHGEF17	0.850246	0.0143788
ARHGEF18	-0.573145	0.719393
ARHGEF19	-0.0591036	0.735501
ARHGEF2	-0.186515	0.106491
ARHGEF25	0.0572319	0.926321
ARHGEF26	0.150898	0.547065
ARHGEF28	0.405486	0.333001
ARHGEF3	0.0540841	0.75873
ARHGEF33	-0.404686	0.248985
ARHGEF34P	1.73694	0.0670725
ARHGEF37	-0.607476	0.13323
ARHGEF38	-0.0762917	0.814945
ARHGEF39	-0.20073	0.331637
ARHGEF4	1.23961	0.00940456
ARHGEF40	-0.0912975	0.608618
ARHGEF5	-0.202336	0.500663
ARHGEF6	0.00555674	0.977984
ARHGEF7	0.0642571	0.542656
ARHGEF9	-0.0716614	0.628897
ARID1A	-0.0268344	0.829373
ARID1B	0.029454	0.805398
ARID2	0.274124	0.0563717
ARID3A	0.146343	0.304011
ARID3B	0.122172	0.551184
ARID4A	0.0987093	0.53446
ARID4B	0.169595	0.185374
ARID5A	0.148106	0.466195
ARID5B	0.460498	0.0187051
ARIH1	0.255477	0.064144
ARIH2	0.158906	0.127761
ARIH2OS	-0.0580333	0.668906
ARL1	-0.0427749	0.700173
ARL10	0.343994	0.0986969
ARL11	0.262204	0.250674
ARL13A	0.372287	0.511365
ARL13B	-0.208924	0.173563
ARL14EP	0.0282024	0.821038
ARL14EPL	0.847277	0.33679
ARL14EPP1	0.383064	0.34224
ARL15	0.394755	0.0329688
ARL16	-0.110477	0.379682
ARL17A	-0.249895	0.168596
ARL17B	0.147593	0.429774
ARL2	-0.330053	0.0158932
ARL2-SNX15	0.137227	0.85123
ARL2BP	-0.0835693	0.359459
ARL3	0.0219567	0.847233
ARL4A	0.119963	0.660505
ARL4AP1	-0.446733	0.85804
ARL4AP2	0.200875	0.865063
ARL4AP3	-0.0790716	0.981201
ARL4AP4	-0.182801	0.725731
ARL4AP5	-1.3281	0.363875
ARL4C	0.358474	0.259557
ARL4D	-0.297764	0.414107
ARL5A	0.0143961	0.889539
ARL5B	0.256874	0.276638
ARL5C	-0.183797	0.585593
ARL6	-0.201153	0.268076
ARL6IP1	-0.0642683	0.474503
ARL6IP4	-0.169173	0.0923558
ARL6IP5	-0.102697	0.338975
ARL8A	0.123473	0.229599
ARL8B	-0.0660255	0.597708
ARL9	0.408986	0.161637
ARMC1	-0.0749879	0.540382
ARMC10	-0.0738674	0.539492
ARMC12	0.0362682	0.889591
ARMC2	-0.122485	0.368292
ARMC3	0.57041	0.1455
ARMC5	-0.23994	0.213069
ARMC6	-0.152822	0.244589
ARMC7	-0.107052	0.388444
ARMC8	0.239055	0.00475319
ARMC9	0.154002	0.841693
ARMCX2	-0.949793	0.00417881
ARMCX3	-0.00584325	0.973393
ARMCX4	-0.0468908	0.755182
ARMCX5	0.0140385	0.934484
ARMCX6	-0.064305	0.577823
ARMH1	-0.0272612	0.917213
ARMH3	0.102161	0.344281
ARMH4	0.0883346	0.36306
ARMT1	-0.104675	0.429239
ARNT	0.0811707	0.461532
ARNT2	-0.103103	0.824126
ARPC1A	0.0184628	0.876471
ARPC1B	-0.0350638	0.708936
ARPC2	-0.0439509	0.573087
ARPC3	0.0235246	0.837142
ARPC3P1	0.382612	0.321592
ARPC3P2	-0.600211	0.833334
ARPC3P3	0.847649	0.352807
ARPC3P4	-2.20204	0.00292503
ARPC4	-0.00248544	0.987161
ARPC4-TTLL3	0.113386	0.379477
ARPC5	-0.0130013	0.900836
ARPC5L	0.0168311	0.86973
ARPIN	-0.16847	0.44852
ARPIN-AP3S2	0.0800495	0.597402
ARPP19	0.079969	0.575923
ARPP21	-0.330573	0.826901
ARR3	0.253862	0.602676
ARRB1	-0.0210262	0.848284
ARRB2	0.0216628	0.765914
ARRDC1	-0.0769257	0.445988
ARRDC2	-0.0933774	0.543313
ARRDC3	0.666037	0.0152864
ARRDC4	0.0093742	0.971423
ARRDC5	0.142571	0.530169
ARSA	-0.121628	0.344199
ARSB	0.0299884	0.853286
ARSD	0.0115149	0.911855
ARSG	0.0674668	0.568861
ARSI	0.738244	0.538893
ARSJ	-0.0549368	0.910611
ARSK	-0.482252	0.0296652
ARSL	0.464646	0.892208
ART1	0.192527	0.89467
ART2P	0.339525	0.687745
ART3	0.339138	0.245454
ART4	0.425552	0.278439
ART5	0.302817	0.844275
ARTN	0.270229	0.560591
ARV1	-0.298421	0.147771
ARVCF	-0.147772	0.47293
ARX	-0.77732	0.102923
AS3MT	-0.104274	0.864153
ASAH1	0.209933	0.249349
ASAH2	-0.188896	0.937164
ASAH2B	-0.00379097	0.98815
ASAP1	0.314502	0.0124974
ASAP2	0.217755	0.275474
ASAP3	0.0698713	0.741853
ASB1	0.0581517	0.625378
ASB11	0.198579	0.649511
ASB12	-0.676784	0.178886
ASB13	-0.238885	0.103755
ASB14	-0.184138	0.713493
ASB15	0.910679	0.0337922
ASB16	-0.934672	0.199793
ASB18	0.305458	0.314887
ASB2	-0.352572	0.313219
ASB3	0.175969	0.187163
ASB4	0.014446	0.937168
ASB6	-0.0981473	0.128995
ASB7	0.214136	0.276402
ASB8	-0.00322766	0.955441
ASB9	-0.148072	0.612867
ASB9P1	-0.000836283	0.998961
ASCC1	-0.0601994	0.525603
ASCC2	-0.0424622	0.557032
ASCC3	0.105363	0.308647
ASCL1	0.657933	0.215738
ASDURF	0.427336	0.412323
ASF1A	0.158598	0.272267
ASF1B	-0.227788	0.169511
ASGR1	-0.0202167	0.939441
ASGR2	0.150803	0.617413
ASH1L	0.131794	0.304154
ASH2L	-0.0241092	0.806368
ASH2LP1	0.204514	0.933632
ASH2LP3	-0.5057	0.880934
ASIC1	-0.221285	0.791858
ASIC2	0.247436	0.9275
ASIC3	-0.10923	0.590015
ASIC4	0.43124	0.0689202
ASIP	0	1
ASL	-0.175685	0.380963
ASLP1	0.146375	0.496142
ASMT	0.30708	0.473261
ASMTL	-0.0297377	0.877405
ASNS	-0.185445	0.363967
ASNSD1	-0.0359057	0.73384
ASPA	0.121791	0.4983
ASPDH	0.210192	0.345055
ASPG	-1.2589	0.0690827
ASPH	0.296641	0.0495292
ASPHD1	-0.604323	0.104318
ASPHD2	-0.136567	0.544493
ASPM	0.333279	0.529527
ASPN	-0.950332	0.170319
ASPSCR1	-0.0334145	0.756849
ASRGL1	-0.159218	0.424672
ASS1	-0.0242994	0.972253
ASS1P1	-0.787831	0.316915
ASS1P12	0.259964	0.224492
ASS1P2	-0.132124	0.66981
ASTE1	0.276181	0.0765087
ASTL	0.0880105	0.863012
ASTN2	0.138258	0.446946
ASXL1	0.129014	0.234868
ASXL2	-1.58788	0.130992
ASXL3	0.370806	0.121748
ASZ1	0.300235	0.382
ATAD1	-0.0945445	0.453948
ATAD2	0.170925	0.246231
ATAD2B	0.189614	0.156168
ATAD3A	-0.487715	0.00686161
ATAD3B	-0.193947	0.154914
ATAD3C	-0.395419	0.514187
ATAD5	0.0720754	0.541053
ATAT1	0.0310677	0.798894
ATCAY	0.0242761	0.904196
ATE1OSP	0.581809	0.163188
ATF1	-0.0467277	0.638842
ATF1P1	1.31836	0.553996
ATF2	0.0903135	0.31323
ATF3	0.540898	0.08383
ATF4	-0.331728	0.0713966
ATF4P1	0.285274	0.746301
ATF4P2	0.285274	0.746301
ATF4P3	0.0107379	0.994025
ATF4P4	-0.763493	0.181124
ATF5	-0.0568652	0.70862
ATF6	0.0433085	0.711171
ATF6B	-0.0234486	0.726348
ATF7	0.0750288	0.518934
ATF7-NPFF	0.352121	0.393736
ATF7IP	0.0846987	0.699037
ATF7IP2	0.333791	0.105218
ATG10	0.0425014	0.687734
ATG101	-0.397572	0.120053
ATG12	0.136343	0.0666878
ATG12P1	0.0996307	0.895883
ATG12P2	0.449487	0.340903
ATG13	0.0443434	0.718804
ATG14	0.19941	0.533418
ATG16L1	-0.124999	0.29467
ATG16L2	-0.0226389	0.892876
ATG2A	0.23799	0.181867
ATG2B	0.0401745	0.79111
ATG3	-0.263596	0.0990226
ATG4A	-0.0224823	0.826695
ATG4B	0.0388224	0.633768
ATG4C	-0.0862498	0.446282
ATG4D	0.141078	0.16669
ATG5	-0.0148632	0.85624
ATG7	0.210126	0.105201
ATG9A	-0.164469	0.253277
ATG9B	-0.628368	0.303461
ATIC	-0.288472	0.0922379
ATL1	-0.0823761	0.669449
ATL2	0.186694	0.171953
ATL3	0.506703	0.170099
ATM	-0.066364	0.653922
ATMIN	0.0120801	0.895407
ATN1	0.0176529	0.810676
ATOH8	-0.942782	0.0230705
ATOSA	0.168045	0.188241
ATOSB	0.134971	0.103588
ATOSBP1	-0.543237	0.710911
ATOX1	0.0559248	0.713609
ATP10A	-0.632782	0.753996
ATP10B	0.225533	0.463874
ATP10D	-0.070402	0.686178
ATP11A	0.214926	0.130414
ATP11B	0.304762	0.063017
ATP11C	-0.00169005	0.992307
ATP12A	-0.191138	0.93594
ATP13A1	-0.0829229	0.394203
ATP13A2	-0.077265	0.569109
ATP13A3	0.0558517	0.865661
ATP13A4	0.0364199	0.929119
ATP13A5	-0.568598	0.399086
ATP1A1	0.0494657	0.772499
ATP1A2	-0.26846	0.601871
ATP1A3	0.629103	0.0752791
ATP1A4	0.385038	0.448667
ATP1B1	0.147044	0.599775
ATP1B1P1	0.328578	0.412426
ATP1B2	0.490127	0.143349
ATP1B3	-0.0762414	0.738988
ATP1B4	0.626638	0.0697486
ATP23	0.0389489	0.843969
ATP2A1	0.322128	0.452266
ATP2A2	0.0410236	0.761736
ATP2A3	0.0545011	0.801843
ATP2B1	-0.0489194	0.869262
ATP2B2	-0.0602829	0.914453
ATP2B3	1.4188	0.379648
ATP2B4	-0.130344	0.593219
ATP2C1	0.0879725	0.34304
ATP2C2	0.676278	0.0441753
ATP4A	-0.266687	0.758607
ATP5F1A	-0.192926	0.0501393
ATP5F1AP10	0.371274	0.17746
ATP5F1AP3	1.14362	0.231413
ATP5F1B	-0.0952396	0.180716
ATP5F1BP1	-0.303887	0.881944
ATP5F1C	-0.0846655	0.357965
ATP5F1D	-0.143242	0.349683
ATP5F1E	0.000523726	0.995747
ATP5IF1	-0.0728258	0.521252
ATP5MC1	-0.226588	0.0824793
ATP5MC1P2	0.601805	0.197428
ATP5MC1P3	0.88126	0.556572
ATP5MC1P4	0.429895	0.566597
ATP5MC2	-0.0251912	0.844245
ATP5MC2P3	-0.0545926	0.875574
ATP5MC3	-0.0617712	0.571298
ATP5ME	0.0297819	0.817695
ATP5MF	0.0640052	0.58528
ATP5MF-PTCD1	0.315225	0.526411
ATP5MFP1	0.675805	0.765607
ATP5MFP2	-0.78869	0.389814
ATP5MFP4	-0.562	0.130237
ATP5MFP6	0.125816	0.882524
ATP5MG	0.0279363	0.798581
ATP5MGL	0.117882	0.645886
ATP5MGP1	0.232218	0.490625
ATP5MGP8	-0.745956	0.477056
ATP5MJ	0.187285	0.334508
ATP5MK	0.00436381	0.964146
ATP5PB	-0.0579961	0.610718
ATP5PBP1	0.016636	0.977313
ATP5PBP5	-0.506929	0.356676
ATP5PBP7	0.216801	0.940427
ATP5PD	-0.123416	0.208434
ATP5PDP4	-0.0351087	0.898393
ATP5PF	-0.0212545	0.84558
ATP5PO	-0.0822308	0.368261
ATP6AP1	-0.03723	0.807879
ATP6AP1L	0.223319	0.272266
ATP6AP2	-0.233911	0.314491
ATP6V0A1	0.0837681	0.642995
ATP6V0A2	0.00550385	0.969899
ATP6V0B	0.0905046	0.478827
ATP6V0C	0.117336	0.349553
ATP6V0CP1	0.127217	0.75669
ATP6V0CP3	-0.0738371	0.947504
ATP6V0CP4	-1.85348	0.0152112
ATP6V0D1	0.00926483	0.931759
ATP6V0D2	-0.169788	0.623135
ATP6V0E1	0.0531475	0.621099
ATP6V0E1P1	0.464497	0.199898
ATP6V0E2	-0.110388	0.719889
ATP6V1A	-0.0871369	0.571501
ATP6V1B1	-1.0292	0.271728
ATP6V1B2	-0.0781227	0.620663
ATP6V1C1	0.0141629	0.915576
ATP6V1C2	-0.113077	0.578512
ATP6V1D	-0.0431321	0.683781
ATP6V1E1	0.0304556	0.722955
ATP6V1E2	0.00923468	0.937278
ATP6V1F	0.102343	0.538229
ATP6V1FNB	0.441252	0.140423
ATP6V1G1	0.0224159	0.830421
ATP6V1G1P4	0.275296	0.748729
ATP6V1G1P5	-0.436136	0.292634
ATP6V1G1P6	-0.0862384	0.878058
ATP6V1G1P7	0.366647	0.199831
ATP6V1G2	-1.03945	0.0388895
ATP6V1G2-DDX39B	-0.129155	0.924122
ATP6V1H	-0.0612594	0.577727
ATP7A	0.115189	0.428858
ATP7B	-0.070936	0.764491
ATP8A1	0.010425	0.951066
ATP8A2	-0.492989	0.307803
ATP8A2P2	-0.058696	0.919995
ATP8A2P3	0.141608	0.836976
ATP8B1	0.112651	0.67929
ATP8B2	-0.615573	0.0467693
ATP8B3	-0.0156661	0.938453
ATP8B4	0.113782	0.53966
ATP9A	0.479325	0.412507
ATP9B	0.379026	0.00654114
ATPAF1	-0.118366	0.29281
ATPAF2	-0.0854042	0.352065
ATPSCKMT	-0.128992	0.34756
ATR	0.0133083	0.900885
ATRAID	-0.196488	0.0303636
ATRIP	-0.0334083	0.732807
ATRN	-0.12747	0.389191
ATRNL1	2.09127	0.0202349
ATRX	0.205951	0.166514
ATXN1	0.312995	0.0926694
ATXN10	-0.0939178	0.249264
ATXN1L	0.179507	0.187792
ATXN2	-0.0435382	0.677096
ATXN2L	-0.00493974	0.956394
ATXN3	0.125504	0.281736
ATXN7	0.0457168	0.823577
ATXN7L1	0.129503	0.199222
ATXN7L2	0.103056	0.573838
ATXN7L3	0.0405421	0.539202
AUH	0.416503	0.0261053
AUNIP	-0.0646612	0.90805
AUP1	0.0163216	0.833226
AURKA	-0.130093	0.487965
AURKAIP1	-0.121489	0.322962
AURKAP1	0.345509	0.288965
AURKB	0.25937	0.270305
AURKBP1	0.889065	0.59801
AURKC	0.289521	0.239315
AUTS2	0.120665	0.740782
AVEN	-0.0246077	0.913721
AVIL	-0.0333754	0.851374
AVL9	0.0931069	0.293501
AVP	-0.722992	0.601051
AVPI1	0.0156294	0.959786
AVPR1B	0.123554	0.882773
AVPR2	0.145159	0.445271
AWAT1	0.0421228	0.988056
AXDND1	0.436746	0.299477
AXIN1	0.0404389	0.597084
AXIN2	-0.294413	0.609836
AXL	-0.24494	0.452881
AZGP1	-1.2303	0.394617
AZI2	0.158986	0.108045
AZIN1	0.143643	0.325827
AZIN2	-0.183709	0.58232
AZU1	0.0422537	0.812082
B2M	0.0160811	0.917432
B3GALNT1	0.485909	0.00824784
B3GALNT1P1	0.220954	0.617539
B3GALNT2	-0.206468	0.218306
B3GALT4	-0.160984	0.250171
B3GALT5	0.0813669	0.771125
B3GALT6	-0.45943	0.0650014
B3GALT9	-0.0675591	0.661221
B3GAT1	0.038046	0.902898
B3GAT2	-1.35856	0.0860247
B3GAT3	-0.168607	0.101409
B3GLCT	-0.177946	0.190477
B3GNT2	0.367322	0.0401872
B3GNT3	1.39903	0.657096
B3GNT4	0.15605	0.533281
B3GNT5	0.233402	0.399316
B3GNT6	-0.21241	0.595643
B3GNT7	0.151631	0.667578
B3GNT8	-0.25638	0.252123
B3GNT9	-0.171345	0.364529
B3GNTL1	0.373165	0.189608
B4GALNT1	-0.210853	0.790975
B4GALNT3	-1.11649	0.0426748
B4GALNT4	-2.02061	0.0267788
B4GALT1	0.267702	0.476503
B4GALT2	0.411231	0.466021
B4GALT3	-0.0185024	0.839712
B4GALT4	0.080794	0.507156
B4GALT5	0.064807	0.703777
B4GALT6	-0.0451991	0.872773
B4GALT7	0.0510714	0.645885
B4GAT1	-0.513112	0.0224113
B9D1	0.449155	0.16574
B9D2	0.0166914	0.904366
BAALC	-0.346518	0.364284
BABAM1	-0.0758057	0.324275
BABAM2	0.000301051	0.999265
BACE1	-0.189949	0.223194
BACE2	0.0611831	0.910541
BACH1	0.3496	0.0111123
BACH2	-0.102178	0.898102
BAD	-0.127547	0.390449
BAG1	-0.0184718	0.893488
BAG2	-0.192916	0.419595
BAG3	0.0599111	0.825061
BAG4	-0.0880061	0.505221
BAG5	-0.184478	0.623527
BAG6	-0.0350521	0.610098
BAHCC1	-0.0960304	0.659994
BAHD1	-0.0525127	0.477419
BAIAP2	0.241482	0.08366
BAIAP2L1	0.436024	0.0122388
BAIAP2L2	-0.253809	0.603834
BAIAP3	-0.013943	0.970655
BAK1	0.0700639	0.488623
BAK1P1	0.598267	0.12523
BAMBI	0.415844	0.381412
BANF1	-0.19439	0.0411147
BANF1P1	0.412141	0.49014
BANF1P2	0.170763	0.480446
BANF1P3	0.0298092	0.991587
BANF1P4	-0.943796	0.280724
BANF2	0.466974	0.814981
BANK1	0.136383	0.656904
BANP	0.0572745	0.680808
BAP1	0.0722523	0.41411
BARD1	0.106779	0.595018
BARHL1	0.523325	0.693518
BARX1	0.330353	0.69844
BARX2	0.419728	0.371933
BASP1	0.0828689	0.764263
BATF	0	NA
BATF2	0.00321085	0.991462
BATF3	-0.358102	0.115452
BAX	-0.0968363	0.344089
BAZ1A	0.0721366	0.499778
BAZ1B	0.122903	0.164169
BAZ2A	0.118929	0.385164
BAZ2B	0.306318	0.013569
BBC3	-0.0932323	0.642877
BBIP1	0.0593662	0.470182
BBIP1P1	-0.127702	0.7262
BBLN	-0.143436	0.175125
BBOF1	0.0798094	0.764427
BBS1	-0.117414	0.374295
BBS10	-0.220973	0.652844
BBS12	-0.0401197	0.836366
BBS2	0.237747	0.690605
BBS4	0.118909	0.252891
BBS5	-0.000993004	0.996641
BBS7	0.0369118	0.833551
BBS9	0.0238818	0.903441
BBX	0.319828	0.0983265
BCAM	0.110662	0.623531
BCAN	-1.73244	0.0193044
BCAP29	0.119297	0.321607
BCAP31	-0.137078	0.313649
BCAR1	0.101227	0.889672
BCAR3	-0.301366	0.23163
BCAS1	-0.0953885	0.705878
BCAS2	0.0744688	0.527366
BCAS2P1	0.0473829	0.962179
BCAS2P2	-0.101399	0.886416
BCAS3	0.139915	0.229393
BCAS4	-0.808622	0.0436639
BCAT1	0.0434429	0.833759
BCAT2	-0.25082	0.0297523
BCCIP	-0.0360512	0.672737
BCDIN3D	-0.205232	0.111371
BCKDHA	-0.0629433	0.551407
BCKDHB	-0.217444	0.244015
BCKDK	0.00191308	0.984198
BCL10	0.318354	0.0016818
BCL11A	0.076924	0.664059
BCL11B	-0.702417	0.153371
BCL2	0.186777	0.484418
BCL2A1	0.138278	0.611165
BCL2L1	-0.0137401	0.93416
BCL2L10	1.01819	0.508309
BCL2L11	0.300674	0.0643255
BCL2L12	0.0566601	0.762574
BCL2L13	-0.245113	0.0726441
BCL2L14	0.142771	0.718673
BCL2L15	0.246408	0.434525
BCL2L2	0.0211871	0.932086
BCL2L2-PABPN1	0.667123	0.171217
BCL3	-0.244953	0.118386
BCL6	0.249846	0.290609
BCL6B	1.03271	0.331205
BCL7A	-0.00146685	0.992147
BCL7B	0.190405	0.140549
BCL7C	0.063437	0.540979
BCL9	0.187275	0.345972
BCL9L	-0.10343	0.606247
BCLAF1	0.154086	0.307002
BCLAF1P2	1.15828	0.307387
BCLAF3	0.0809679	0.679253
BCO2	-0.138413	0.542712
BCOR	-0.214903	0.303719
BCORL1	-0.133559	0.575025
BCORP1	-0.814653	0.745829
BCR	0.273829	0.0328589
BCRP9	0	1
BCS1L	-0.358892	0.0186066
BDH1	-0.287895	0.117919
BDH2	-0.109612	0.48978
BDKRB1	0.221042	0.331438
BDKRB2	0	1
BDNF	-0.285865	0.423318
BDP1	0.0304072	0.810278
BEAN1	-0.0509944	0.886561
BECN1	-0.0940176	0.198364
BEGAIN	0.12871	0.746531
BEND2	0.151393	0.814607
BEND3	0.182885	0.859958
BEND3P1	0.155376	0.5401
BEND3P2	0.196047	0.80183
BEND3P3	0.106787	0.675629
BEND4	-0.154262	0.688788
BEND5	-0.012857	0.975293
BEND6	0.0186758	0.955639
BEND7	-0.33943	0.392879
BEST1	0.113113	0.576102
BEST2	-0.0306633	0.912706
BEST3	0.365991	0.156564
BEST4	0.234335	0.199824
BET1	-0.13613	0.327084
BET1L	0.0567951	0.636811
BET1P1	-0.722613	0.0347495
BEX1	-0.345614	0.448328
BEX2	0.261897	0.67644
BEX3	-0.0481275	0.906153
BEX4	0.0371757	0.739498
BEX5	-1.75208	0.0088321
BFAR	0.184539	0.0118819
BFSP1	-0.724461	0.0552583
BFSP2	0.182275	0.850886
BGLAP	0.568187	0.134387
BGN	-0.125249	0.874644
BHLHA15	-1.51969	0.67119
BHLHE40	0.789268	0.00956343
BHLHE41	1.58041	0.00347003
BHMT	0.190776	0.622364
BHMT2	0.131525	0.647729
BICC1	0.092446	0.915696
BICD1	-0.0234777	0.8754
BICD1P1	0.200002	0.731701
BICD2	-0.129088	0.225409
BICDL1	0.0257929	0.935084
BICDL2	0.10119	0.814381
BICDL3P	0.26443	0.817512
BICRA	0.109337	0.267398
BICRAL	-0.0814542	0.815826
BID	0.0261573	0.883118
BIK	-0.260144	0.305902
BIN1	-0.427015	0.178885
BIN2	-0.145941	0.348026
BIN2P1	-0.863523	0.771152
BIN3	0.279005	0.0974841
BIRC2	-0.0215548	0.923551
BIRC3	-0.28749	0.473963
BIRC5	0.334686	0.260842
BIRC6	-0.0211387	0.83806
BIRC6-AS2	-0.00112303	0.995606
BIRC7	0.959591	0.359471
BIVM	-0.106589	0.325471
BIVM-ERCC5	1.2215	0.44892
BLCAP	-0.0626228	0.529109
BLK	-0.450365	0.239975
BLM	-0.690358	0.00283155
BLMH	-0.114967	0.144902
BLNK	-0.18059	0.79278
BLOC1S1	0.134111	0.396396
BLOC1S2	-0.0158585	0.902909
BLOC1S3	0.0622449	0.664134
BLOC1S5	-0.0927605	0.508301
BLOC1S5-TXNDC5	-0.0999755	0.939253
BLOC1S6	0.405782	0.0528082
BLOC1S6P1	0.0361175	0.924299
BLTP1	0.0250501	0.831044
BLTP2	-0.224575	0.0223307
BLTP3A	0.536686	0.0108028
BLTP3B	0.235062	0.0191998
BLVRA	-0.138437	0.30554
BLVRB	0.0200956	0.902148
BLZF1	0.131234	0.194397
BLZF2P	0.544709	0.211526
BMAL1	0.0864142	0.501077
BMAL2	0.189902	0.30781
BMERB1	-0.0574874	0.802901
BMF	-0.157634	0.235476
BMI1	-0.0453698	0.718575
BMP1	-0.0695338	0.589247
BMP10	-0.533435	0.181795
BMP2	0.412061	0.369195
BMP2K	0.119058	0.326783
BMP2KL	-0.120222	0.940657
BMP4	-0.0563508	0.903972
BMP5	-0.325414	0.702859
BMP6	0.237674	0.651177
BMP7	0.00897251	0.986318
BMP8A	0.144803	0.377183
BMP8B	-0.198369	0.316956
BMPER	-0.905037	0.0612994
BMPR1A	0.114449	0.766188
BMPR1B	0.141357	0.954799
BMPR2	-0.473279	0.0683106
BMS1	-0.264558	0.000132493
BMS1P1	-0.216846	0.841607
BMS1P11	-0.91014	0.816829
BMS1P12	-0.169725	0.877088
BMS1P13	0.898145	0.688645
BMS1P15	-0.855309	0.425647
BMS1P16	-0.245574	0.496376
BMS1P19	-0.58584	0.796061
BMS1P2	-0.134884	0.684907
BMS1P20	0.125871	0.173999
BMS1P3	-0.332662	0.680535
BMS1P4	-0.225914	0.361972
BMS1P7	0.434359	0.731806
BMS1P8	1.35412	0.286883
BMT2	0.0432001	0.716039
BMX	0.856112	0.00539592
BNC2	0.0828341	0.830945
BNIP1	0.176485	0.317983
BNIP2	0.0457602	0.776216
BNIP3	-0.319142	0.442079
BNIP3L	0.0702528	0.702451
BNIP3P1	-0.702821	0.46719
BNIP3P10	-1.76818	0.0377569
BNIP3P11	0.362739	0.222388
BNIP3P13	-0.237407	0.942497
BNIP3P16	-0.702572	0.570591
BNIP3P17	0.222037	0.806317
BNIP3P22	-0.250124	0.871162
BNIP3P24	-1.02442	0.344364
BNIP3P25	0.173777	0.589671
BNIP3P26	0.550892	0.368383
BNIP3P27	0.368717	0.568676
BNIP3P28	-0.10055	0.709393
BNIP3P37	0.121734	0.787139
BNIP3P39	1.91712	0.134385
BNIP3P4	-0.15964	0.936282
BNIP3P40	0.2041	0.773606
BNIP3P41	-0.475039	0.877818
BNIP3P42	0.366112	0.794633
BNIP3P5	-0.909183	0.070714
BNIP3P8	-0.0827856	0.957692
BNIP3P9	0.0189146	0.995512
BNIP5	0.797049	0.259655
BNIPL	-0.634309	0.109735
BOC	-0.298984	0.522144
BOD1	-0.157493	0.22976
BOD1L1	-0.0115225	0.936096
BOD1L2	-0.0420054	0.973586
BOK	1.01133	0.0256681
BOLA1	-0.356756	0.0655422
BOLA2B	-0.0322058	0.840584
BOLA2P2	0.0865623	0.757715
BOLA2P3	0.163142	0.744909
BOLA3	-0.167743	0.221701
BOLA3P4	-0.134513	0.951745
BOLL	1.24935	0.0733017
BOP1	-0.132097	0.264471
BORA	0.0411677	0.822699
BORCS5	0.0285413	0.907536
BORCS7	0.328441	0.0168638
BORCS7-ASMT	0.290194	0.745739
BORCS8	0.034632	0.721467
BORCS8-MEF2B	-0.0670596	0.682512
BPGM	-0.0402598	0.607334
BPHL	-0.00955694	0.931613
BPI	-0.0619122	0.871827
BPIFA3	0.664201	0.366336
BPIFA4P	-0.370867	0.312781
BPIFB1	-0.31497	0.477458
BPIFB9P	0.489591	0.122083
BPNT1	0.00585944	0.966199
BPNT2	-0.0193936	0.851011
BPTF	0.152654	0.0813225
BPTFP1	0.261134	0.0771989
BRAF	0.223953	0.103358
BRAP	0.106146	0.315988
BRAT1	0.094911	0.390829
BRCA1	-0.0239599	0.878449
BRCA1P1	-0.669208	0.225936
BRCA2	-0.00278804	0.991675
BRCC3	-0.0585574	0.57417
BRCC3P1	-0.219921	0.628399
BRD1	0.0263297	0.83133
BRD2	0.174006	0.0878535
BRD3	0.177249	0.36008
BRD3OS	-0.567581	0.00532249
BRD4	0.0334134	0.710671
BRD7	0.0299451	0.772401
BRD7P1	0.90103	0.654967
BRD7P3	-0.355729	0.301025
BRD7P4	0.138948	0.831559
BRD8	-0.217925	0.250883
BRD9	-0.0182544	0.720609
BRDT	0.119586	0.767018
BRF1	0.0477824	0.644161
BRF2	0.215858	0.432433
BRI3	-0.0549034	0.726588
BRI3BP	-0.250562	0.0568601
BRI3BPP1	-0.153701	0.407843
BRI3P1	0.703468	0.585943
BRI3P2	0.193674	0.922313
BRI3P3	1.29117	0.564384
BRICD5	-0.649913	0.0158901
BRINP2	-1.16549	0.287566
BRIP1	-0.593774	0.124712
BRIX1	-0.21894	0.21488
BRK1	-0.0163225	0.86281
BRME1	-0.929423	0.0270592
BRMS1	-0.0367586	0.649981
BRMS1L	-0.0367141	0.841248
BROX	0.0521924	0.532781
BRPF1	0.193565	0.228801
BRPF3	0.11614	0.487004
BRSK1	0.0281486	0.88267
BRSK2	0.126918	0.747317
BRWD1	0.166544	0.0313618
BRWD3	-0.073058	0.832099
BSCL2	0.0683917	0.793031
BSDC1	0.218073	0.0515755
BSG	0.517271	NA
BSN	0.856425	0.0102723
BSND	-0.0508925	0.82175
BSPRY	-0.0859213	0.78624
BST1	0.142909	0.539037
BST2	-0.0702767	0.61731
BTAF1	0.377631	0.187295
BTBD1	0.115088	0.364738
BTBD10	0.011931	0.939119
BTBD10P2	0.16678	0.677
BTBD16	0	1
BTBD17	-1.96841	0.286155
BTBD18	0.504439	0.290841
BTBD19	0.387255	0.291177
BTBD2	-0.209632	0.207274
BTBD3	0.0149295	0.907616
BTBD6	0.0468604	0.781656
BTBD6P1	0.428585	0.601547
BTBD7	0.171552	0.147518
BTBD7P1	-0.296604	0.345477
BTBD8	0.0684737	0.775488
BTBD9	0.226321	0.111636
BTC	0	1
BTD	-0.058408	0.742039
BTF3	-0.0592271	0.518677
BTF3L4	0.0134706	0.907207
BTF3L4P2	0.0595713	0.72944
BTF3P12	0.446735	0.297907
BTF3P3	-0.474915	0.398203
BTF3P6	0.17786	0.837301
BTF3P7	-0.0402258	0.888148
BTG1	0.313643	0.162228
BTG1P1	0.228317	0.728251
BTG2	-0.0023774	0.990996
BTG3	-0.112505	0.614247
BTK	-0.250499	0.229808
BTLA	-0.177493	0.683287
BTN1A1	0.759771	0.254701
BTN1A1P1	-1.18647	0.26776
BTN2A1	0.1674	0.117487
BTN2A2	-0.0712343	0.609625
BTN2A3P	0.0276926	0.859063
BTN3A1	0.0507512	0.764157
BTN3A2	0.0557462	0.741854
BTN3A3	-0.014934	0.925802
BTNL10P	0.174811	0.918524
BTNL12P	-2.42285	0.0695406
BTNL2	-0.764865	0.664298
BTNL8	-0.0530695	0.808105
BTNL9	0.0437822	0.862283
BTRC	0.175563	0.100965
BUB1	0.584252	0.238728
BUB1B	0.725069	0.0789676
BUB3	-0.14178	0.121721
BUD13	0.0773004	0.390815
BUD13P1	1.24093	0.586826
BUD31	-0.0116782	0.894708
BUD31P2	-0.176807	0.944474
BVES	0.279346	0.26639
BYSL	-0.330782	0.0316669
BZW1	0.0284384	0.851619
BZW1P1	0.569945	0.694563
BZW1P2	0.191104	0.455865
BZW2	-0.306023	0.00801181
C10orf105	-0.265187	0.260953
C10orf143	0.0306296	0.768685
C10orf53	1.1306	0.0226863
C10orf55	0.79479	0.0185918
C10orf67	0.0237492	0.977793
C10orf71	0.289117	0.782739
C10orf82	0.408471	0.068175
C10orf88	-0.0818134	0.555705
C10orf88B	-1.23683	0.0040726
C10orf90	0	1
C10orf95	0.0389226	0.786509
C11orf1	-0.239383	0.0582834
C11orf16	-0.638198	0.300013
C11orf21	-0.0743654	0.777513
C11orf24	-0.111051	0.382222
C11orf52	0.83689	0.272999
C11orf54	-0.0545597	0.636074
C11orf58	-0.101914	0.165979
C11orf65	0.139583	0.45722
C11orf68	-0.228051	0.0962171
C11orf71	0.108819	0.377783
C11orf80	-0.0369582	0.905958
C11orf86	-0.864064	0.347931
C11orf91	0.134131	0.971113
C11orf94	0.765066	0.0284812
C11orf98	0.0106213	0.959187
C12orf29	-0.309462	0.00374647
C12orf4	0.0546497	0.701757
C12orf40	0.42522	0.161453
C12orf42	-0.886373	0.216145
C12orf43	-0.0387357	0.594155
C12orf50	0.0507239	0.792395
C12orf54	-0.399877	0.506352
C12orf56	-0.226815	0.862073
C12orf57	-0.154656	0.376833
C12orf60	0.0586102	0.732819
C12orf73	-0.358034	0.070375
C12orf75	-0.252967	0.530287
C12orf76	-0.0166619	0.860797
C13orf42	0.137057	0.632024
C13orf46	0.702178	0.158131
C14orf119	-0.389106	0.0422619
C14orf178	-0.00820925	0.985625
C14orf28	-0.167505	0.0833046
C14orf93	0.0524323	0.775439
C15orf39	0.0409905	0.8485
C15orf40	-0.0135716	0.875306
C15orf48	0.53907	0.215988
C15orf61	0.121985	0.470831
C16orf46	-0.430855	0.257403
C16orf54	0.00908805	0.966249
C16orf74	0.00929851	0.982655
C16orf86	0.0932565	0.547793
C16orf87	0.263563	0.0392597
C16orf89	-0.838699	0.044757
C16orf90	1.79219	0.467621
C16orf91	-0.132653	0.260594
C16orf95	-0.124645	0.427172
C17orf100	-1.19887	0.635668
C17orf107	0.285777	0.541426
C17orf114	-0.282362	0.491619
C17orf49	-0.0885223	0.459559
C17orf50	-0.366136	0.839124
C17orf58	-0.193945	0.300786
C17orf67	-0.144242	0.393374
C17orf75	-0.180149	0.215251
C17orf78	-0.179746	0.830869
C17orf80	-0.0801012	0.652641
C17orf97	-0.485142	0.182954
C17orf98	0.195606	0.821598
C17orf99	0.403582	0.318216
C18orf21	0.0217698	0.798578
C18orf25	0.148816	0.0801494
C18orf32	0.0187631	0.864553
C18orf54	0.0415195	0.859485
C19orf12	-0.0810115	0.649063
C19orf18	-0.0852076	0.79069
C19orf25	-0.062578	0.517514
C19orf33	0.531253	0.113535
C19orf38	0.050762	0.771293
C19orf44	0.0637202	0.684587
C19orf47	0.0174177	0.82665
C19orf48	-0.40811	0.0606261
C19orf53	0.00911425	0.921541
C19orf54	-0.0140899	0.86937
C19orf67	-0.101669	0.910608
C19orf73	-0.335611	0.278132
C19orf81	0.276432	0.711404
C19orf84	-0.496194	0.243349
C1D	-0.114333	0.389833
C1DP1	-0.152629	0.892148
C1DP5	-0.292143	0.336463
C1GALT1	0.132555	0.492833
C1GALT1C1	-0.149704	0.339649
C1GALT1C1L	-0.229522	0.953421
C1GALT1P1	0.784755	0.197486
C1GALT1P2	0.158686	0.936184
C1GALT1P3	0.211365	0.934285
C1orf100	0.581655	0.14451
C1orf105	-0.154144	0.687501
C1orf109	-0.0472286	0.678907
C1orf112	0.157566	0.216801
C1orf115	-0.245506	0.27028
C1orf116	0.719904	0.0496424
C1orf122	-0.133272	0.315034
C1orf127	-0.261623	0.24177
C1orf131	-0.264457	0.0242187
C1orf141	-0.0811575	0.754193
C1orf146	-0.382812	0.369874
C1orf159	0.016742	0.869889
C1orf162	0.0154098	0.947972
C1orf167	0.922612	0.0313885
C1orf174	0.000139179	0.998854
C1orf185	0.183092	0.860328
C1orf198	-1.00845	0.650432
C1orf21	0.139146	0.542744
C1orf216	-0.26283	0.0313029
C1orf226	0.494871	0.219822
C1orf35	-0.247233	0.0314309
C1orf43	0.00806683	0.92483
C1orf50	-0.0414832	0.763523
C1orf52	0.121564	0.150668
C1orf53	-0.030167	0.886022
C1orf54	0.005315	0.976788
C1orf56	-0.29115	0.519318
C1orf74	-0.151762	0.355369
C1orf87	-0.516772	0.831376
C1QA	-0.0281005	0.955047
C1QB	0.522048	0.4708
C1QBP	-0.163658	0.119419
C1QBPP2	0	1
C1QC	0.336633	0.416584
[truncated: 18,937 more rows]
