# Supplementary material for: Targeting aryl hydrocarbon receptor functionally restores tolerogenic dendritic cells derived from patients with multiple sclerosis
Source: J Clin Invest. 2024 Nov 1;134(21):e178949. doi: 10.1172/JCI178949 (PMC11527446; doi:10.1172/JCI178949)
Supplement: Supplemental table 3 [file jci-134-178949-s105.xlsx]

## Sheet: HD_mDCs-MS_mDCs
Supplementary Table S3: Methylation. Differentially Methylated positions (DMPs) in HD mDCs vs MS mDCs comparison (FDR < 0.05, beta > 0.05)
Illumina_ID	chromosome	position	cluster
cg01471491	chr1	172294898	Hypermethylated
cg01615850	chr19	13223483	Hypermethylated
cg02770825	chr1	186913680	Hypermethylated
cg03440711	chr2	218040345	Hypermethylated
cg03828844	chr17	77037143	Hypermethylated
cg05181996	chr12	8233531	Hypermethylated
cg05703749	chr16	88027706	Hypermethylated
cg06581523	chr17	1994615	Hypermethylated
cg06810819	chr8	117768885	Hypermethylated
cg13752020	chr16	73046137	Hypermethylated
cg14795560	chr7	148700823	Hypermethylated
cg15002347	chr1	186590320	Hypermethylated
cg16970289	chr1	111733297	Hypermethylated
cg17462560	chr5	77814550	Hypermethylated
cg18022774	chr7	156789332	Hypermethylated
cg22330467	chr20	42143014	Hypermethylated
cg23228346	chr9	102193600	Hypermethylated
cg24214168	chr3	111259878	Hypermethylated
cg24706895	chr16	75302098	Hypermethylated
cg26052187	chr1	95239831	Hypermethylated
cg26390924	chr15	50613701	Hypermethylated
cg27542609	chr10	8090923	Hypermethylated
cg00010312	chr8	18704868	Hypomethylated
cg00015664	chr9	140655654	Hypomethylated
cg00024367	chr8	37623730	Hypomethylated
cg00049638	chr8	6312712	Hypomethylated
cg00063073	chr3	113932101	Hypomethylated
cg00101622	chr8	131465221	Hypomethylated
cg00139455	chr2	29296782	Hypomethylated
cg00182170	chr9	21852932	Hypomethylated
cg00186181	chr1	203498196	Hypomethylated
cg00192969	chr1	66813596	Hypomethylated
cg00194780	chr17	8172727	Hypomethylated
cg00226218	chr10	99174744	Hypomethylated
cg00330694	chr3	58196705	Hypomethylated
cg00348168	chr19	30196029	Hypomethylated
cg00358092	chr3	55656198	Hypomethylated
cg00358727	chr3	183156167	Hypomethylated
cg00358895	chr4	36258204	Hypomethylated
cg00364074	chr4	71580426	Hypomethylated
cg00368259	chr18	67602689	Hypomethylated
cg00381753	chr16	88651302	Hypomethylated
cg00456065	chr10	99410802	Hypomethylated
cg00470050	chr15	72206553	Hypomethylated
cg00483039	chr12	323904	Hypomethylated
cg00510805	chr10	65183508	Hypomethylated
cg00527254	chr11	82707268	Hypomethylated
cg00598259	chr8	53206830	Hypomethylated
cg00603722	chr1	54357792	Hypomethylated
cg00645276	chr2	238810121	Hypomethylated
cg00658441	chr19	39511867	Hypomethylated
cg00674220	chr13	27610740	Hypomethylated
cg00680389	chr12	112587659	Hypomethylated
cg00701316	chr7	100207667	Hypomethylated
cg00724572	chr5	140071907	Hypomethylated
cg00728848	chr6	13483831	Hypomethylated
cg00734966	chr11	34490887	Hypomethylated
cg00744232	chr17	36134539	Hypomethylated
cg00753399	chr2	74404555	Hypomethylated
cg00790535	chr4	103482057	Hypomethylated
cg00843973	chr12	10367689	Hypomethylated
cg00844567	chr11	66843852	Hypomethylated
cg00878274	chr5	130405076	Hypomethylated
cg00887881	chr2	242067250	Hypomethylated
cg00907891	chr4	90212153	Hypomethylated
cg00936790	chr8	29027843	Hypomethylated
cg00984001	chr3	150438479	Hypomethylated
cg01051098	chr14	55604453	Hypomethylated
cg01110155	chr18	9899323	Hypomethylated
cg01131170	chr3	13066627	Hypomethylated
cg01134217	chr18	6363441	Hypomethylated
cg01150646	chr17	1377303	Hypomethylated
cg01156844	chr15	85520316	Hypomethylated
cg01180628	chr3	5023393	Hypomethylated
cg01195676	chr14	88630057	Hypomethylated
cg01206539	chr9	113008898	Hypomethylated
cg01209168	chr3	5179021	Hypomethylated
cg01218206	chr11	116933976	Hypomethylated
cg01240169	chr2	61034721	Hypomethylated
cg01255527	chr8	124526865	Hypomethylated
cg01339004	chr15	67038102	Hypomethylated
cg01368075	chr3	128523901	Hypomethylated
cg01460835	chr11	10510718	Hypomethylated
cg01467435	chr2	144769310	Hypomethylated
cg01480060	chr5	75852916	Hypomethylated
cg01565936	chr13	46954636	Hypomethylated
cg01592949	chr6	20463689	Hypomethylated
cg01619084	chr5	141474789	Hypomethylated
cg01642168	chr19	55791470	Hypomethylated
cg01662310	chr2	30521457	Hypomethylated
cg01717524	chr1	120204879	Hypomethylated
cg01722420	chr15	32993762	Hypomethylated
cg01725658	chr6	20719653	Hypomethylated
cg01776094	chr9	3385978	Hypomethylated
cg01927172	chr4	114946506	Hypomethylated
cg02097498	chr16	10965850	Hypomethylated
cg02188078	chr19	7792803	Hypomethylated
cg02210149	chr6	32096598	Hypomethylated
cg02228714	chr10	93964298	Hypomethylated
cg02243795	chr19	6248783	Hypomethylated
cg02245998	chr2	100210625	Hypomethylated
cg02269296	chr2	190228621	Hypomethylated
cg02292330	chr1	208181266	Hypomethylated
cg02299931	chr17	4631696	Hypomethylated
cg02300250	chr16	56280330	Hypomethylated
cg02312559	chr3	133973255	Hypomethylated
cg02321197	chr2	158755933	Hypomethylated
cg02343652	chr21	30476729	Hypomethylated
cg02369775	chr12	53488055	Hypomethylated
cg02371766	chr12	92839289	Hypomethylated
cg02484781	chr11	102459859	Hypomethylated
cg02501165	chr12	120450268	Hypomethylated
cg02523356	chr1	19728684	Hypomethylated
cg02526896	chr3	185016422	Hypomethylated
cg02533819	chr12	53966262	Hypomethylated
cg02539609	chr1	204413249	Hypomethylated
cg02577394	chr13	111123158	Hypomethylated
cg02633767	chr6	32794326	Hypomethylated
cg02644858	chr10	127818998	Hypomethylated
cg02697127	chr2	64628676	Hypomethylated
cg02711637	chr10	81956230	Hypomethylated
cg02732111	chr4	71729307	Hypomethylated
cg02746044	chr2	106521575	Hypomethylated
cg02766770	chr2	30372794	Hypomethylated
cg02771230	chr20	57569985	Hypomethylated
cg02812124	chr9	131553284	Hypomethylated
cg02955940	chr4	47841313	Hypomethylated
cg02979021	chr7	22657499	Hypomethylated
cg02988397	chr15	45007646	Hypomethylated
cg03024546	chr16	11223515	Hypomethylated
cg03034696	chr2	47400022	Hypomethylated
cg03035167	chr2	201336268	Hypomethylated
cg03076338	chr8	131091945	Hypomethylated
cg03111964	chr22	35788484	Hypomethylated
cg03130560	chr7	106185959	Hypomethylated
cg03166160	chr6	43345602	Hypomethylated
cg03227203	chr1	144822012	Hypomethylated
cg03234781	chr11	71948147	Hypomethylated
cg03249509	chr2	208898939	Hypomethylated
cg03250056	chr17	30245813	Hypomethylated
cg03301995	chr7	117369673	Hypomethylated
cg03385981	chr12	53532941	Hypomethylated
cg03414575	chr10	17697600	Hypomethylated
cg03428702	chr17	4594693	Hypomethylated
cg03433492	chr15	83783285	Hypomethylated
cg03433502	chr9	112770012	Hypomethylated
cg03445835	chr13	99166517	Hypomethylated
cg03447546	chr13	53477740	Hypomethylated
cg03479209	chr3	58020998	Hypomethylated
cg03481017	chr7	127319047	Hypomethylated
cg03516256	chr5	158511112	Hypomethylated
cg03526142	chr17	33864733	Hypomethylated
cg03529261	chr4	185209640	Hypomethylated
cg03581218	chr1	95508281	Hypomethylated
cg03595140	chr9	132772856	Hypomethylated
cg03606843	chr11	9650766	Hypomethylated
cg03637883	chr11	66687229	Hypomethylated
cg03700966	chr10	112306238	Hypomethylated
cg03738361	chr17	65583726	Hypomethylated
cg03756814	chr2	148416906	Hypomethylated
cg03788239	chr3	14699140	Hypomethylated
cg03864262	chr10	11318774	Hypomethylated
cg03867877	chr8	29128302	Hypomethylated
cg03882030	chr1	184828636	Hypomethylated
cg03889450	chr4	10082414	Hypomethylated
cg03908243	chr14	62103343	Hypomethylated
cg03934918	chr8	131091928	Hypomethylated
cg03965649	chr8	134576932	Hypomethylated
cg03998212	chr11	64482824	Hypomethylated
cg04009868	chr8	100732746	Hypomethylated
cg04026356	chr8	131092131	Hypomethylated
cg04030785	chr4	148676771	Hypomethylated
cg04061878	chr13	99168163	Hypomethylated
cg04066596	chr2	230812359	Hypomethylated
cg04127407	chr16	55445317	Hypomethylated
cg04135340	chr4	153629184	Hypomethylated
cg04188277	chr10	121255933	Hypomethylated
cg04266908	chr4	873632	Hypomethylated
cg04289069	chr10	14968807	Hypomethylated
cg04308657	chr2	153362241	Hypomethylated
cg04324345	chr6	42163432	Hypomethylated
cg04329351	chr10	81955970	Hypomethylated
cg04369211	chr5	138783503	Hypomethylated
cg04446392	chr2	159884260	Hypomethylated
cg04458053	chr6	3386101	Hypomethylated
cg04516337	chr1	112942286	Hypomethylated
cg04537723	chr20	2264565	Hypomethylated
cg04539494	chr11	126164172	Hypomethylated
cg04560534	chr1	40557840	Hypomethylated
cg04563813	chr22	18586765	Hypomethylated
cg04597221	chr8	53059354	Hypomethylated
cg04723752	chr19	47450338	Hypomethylated
cg04739163	chr6	163883043	Hypomethylated
cg04773055	chr6	25106203	Hypomethylated
cg04792910	chr15	66652178	Hypomethylated
cg04808179	chr16	58529305	Hypomethylated
cg04861944	chr22	24400407	Hypomethylated
cg04895445	chr3	11342660	Hypomethylated
cg04899093	chr11	11971483	Hypomethylated
cg05018460	chr15	80688077	Hypomethylated
cg05027533	chr2	153290478	Hypomethylated
cg05062908	chr1	202565661	Hypomethylated
cg05126370	chr17	66462219	Hypomethylated
cg05132134	chr17	65574198	Hypomethylated
cg05210365	chr8	123486108	Hypomethylated
cg05228846	chr14	55925655	Hypomethylated
cg05304729	chr1	158800023	Hypomethylated
cg05397074	chr11	123252080	Hypomethylated
cg05401393	chr8	61693958	Hypomethylated
cg05474943	chr4	6732463	Hypomethylated
cg05483125	chr16	75554059	Hypomethylated
cg05499014	chr8	131092003	Hypomethylated
cg05530566	chr6	155136472	Hypomethylated
cg05626226	chr4	106515449	Hypomethylated
cg05629278	chr2	225874508	Hypomethylated
cg05695859	chr12	76315585	Hypomethylated
cg05726118	chr3	41265373	Hypomethylated
cg05746406	chr21	43889626	Hypomethylated
cg05758931	chr5	330089	Hypomethylated
cg05778322	chr3	170281934	Hypomethylated
cg05807492	chr4	159451652	Hypomethylated
cg05830034	chr12	76372357	Hypomethylated
cg05852681	chr10	31906222	Hypomethylated
cg05856556	chr7	150104704	Hypomethylated
cg05859532	chr16	89906498	Hypomethylated
cg05886275	chr17	1444868	Hypomethylated
cg05912807	chr9	37378389	Hypomethylated
cg05912876	chr5	142244472	Hypomethylated
cg05974483	chr17	47655363	Hypomethylated
cg05992846	chr17	47651469	Hypomethylated
cg06058005	chr2	55658959	Hypomethylated
cg06077723	chr3	62317911	Hypomethylated
cg06098505	chr7	132436329	Hypomethylated
cg06133784	chr9	95428316	Hypomethylated
cg06139513	chr12	120543181	Hypomethylated
cg06144845	chr12	103898814	Hypomethylated
cg06169108	chr1	157112686	Hypomethylated
cg06180822	chr8	48812542	Hypomethylated
cg06210081	chr10	35507415	Hypomethylated
cg06217164	chr13	78554819	Hypomethylated
cg06238667	chr8	29086831	Hypomethylated
cg06247834	chr8	26007931	Hypomethylated
cg06304167	chr3	171865256	Hypomethylated
cg06348811	chr14	49601903	Hypomethylated
cg06363692	chr11	71656424	Hypomethylated
cg06370827	chr4	148981970	Hypomethylated
cg06430509	chr21	44853469	Hypomethylated
cg06449385	chr17	4741522	Hypomethylated
cg06495615	chr19	939730	Hypomethylated
cg06556982	chr6	167524633	Hypomethylated
cg06560360	chr14	68640236	Hypomethylated
cg06588915	chr13	31619252	Hypomethylated
cg06616903	chr1	172788028	Hypomethylated
cg06750799	chr10	96366421	Hypomethylated
cg06753604	chr12	11989912	Hypomethylated
cg06841330	chr11	95296356	Hypomethylated
cg06854637	chr7	22702492	Hypomethylated
cg06866884	chr4	185202820	Hypomethylated
cg06871515	chr7	140426067	Hypomethylated
cg06899237	chr6	153353518	Hypomethylated
cg06940728	chr18	60862090	Hypomethylated
cg06947648	chr9	102120110	Hypomethylated
cg06988251	chr1	9303498	Hypomethylated
cg07037766	chr12	109221438	Hypomethylated
cg07055745	chr2	99165661	Hypomethylated
cg07136210	chr1	89765536	Hypomethylated
cg07139162	chr16	70465350	Hypomethylated
cg07181582	chr17	42116200	Hypomethylated
cg07244202	chr10	127750969	Hypomethylated
cg07269557	chr3	182975698	Hypomethylated
cg07298347	chr2	153264084	Hypomethylated
cg07351061	chr9	90272199	Hypomethylated
cg07360997	chr2	223885177	Hypomethylated
cg07368199	chr11	34795287	Hypomethylated
cg07386008	chr1	232621925	Hypomethylated
cg07408633	chr8	42163623	Hypomethylated
cg07439156	chr7	28519336	Hypomethylated
cg07490835	chr16	67579107	Hypomethylated
cg07536737	chr2	98630090	Hypomethylated
cg07584721	chr1	167246401	Hypomethylated
cg07595606	chr15	49372234	Hypomethylated
cg07625493	chr3	127329122	Hypomethylated
cg07668407	chr13	50732960	Hypomethylated
cg07668757	chr12	96636497	Hypomethylated
cg07704977	chr5	145227646	Hypomethylated
cg07709485	chr15	68369866	Hypomethylated
cg07721901	chr5	94726814	Hypomethylated
cg07747768	chr4	139955157	Hypomethylated
cg07748754	chr6	18347329	Hypomethylated
cg07800544	chr5	35129386	Hypomethylated
cg07842386	chr1	67632027	Hypomethylated
cg07865412	chr7	22702504	Hypomethylated
cg07912856	chr16	3701406	Hypomethylated
cg07979889	chr2	37407400	Hypomethylated
cg08025652	chr19	2093304	Hypomethylated
cg08112356	chr12	8187243	Hypomethylated
cg08129471	chr2	196660797	Hypomethylated
cg08136938	chr12	49408432	Hypomethylated
cg08148814	chr3	9831609	Hypomethylated
cg08164233	chr13	37394588	Hypomethylated
cg08197069	chr2	70343943	Hypomethylated
cg08248188	chr6	16167739	Hypomethylated
cg08250742	chr17	47651452	Hypomethylated
cg08273607	chr1	226217821	Hypomethylated
cg08290207	chr22	22117566	Hypomethylated
cg08307952	chr15	99329768	Hypomethylated
cg08313271	chr12	977706	Hypomethylated
cg08361380	chr19	4720404	Hypomethylated
cg08389280	chr17	66221533	Hypomethylated
cg08461425	chr12	121971789	Hypomethylated
cg08486903	chr7	98739495	Hypomethylated
cg08507923	chr8	131156880	Hypomethylated
cg08534055	chr16	9190391	Hypomethylated
cg08556091	chr17	17759387	Hypomethylated
cg08568146	chr12	6874374	Hypomethylated
cg08581533	chr19	48118733	Hypomethylated
cg08587251	chr12	120549733	Hypomethylated
cg08603817	chr11	123174719	Hypomethylated
cg08700482	chr20	9393278	Hypomethylated
cg08746671	chr1	39468956	Hypomethylated
cg08749399	chr4	148849089	Hypomethylated
cg08799257	chr11	60859077	Hypomethylated
cg08834564	chr8	126650856	Hypomethylated
cg08896726	chr11	19975200	Hypomethylated
cg08899203	chr2	33756541	Hypomethylated
cg08920899	chr22	32150693	Hypomethylated
cg09164395	chr17	62735895	Hypomethylated
cg09172991	chr2	69794388	Hypomethylated
cg09195408	chr3	72373232	Hypomethylated
cg09226319	chr4	74698985	Hypomethylated
cg09241267	chr14	76630319	Hypomethylated
cg09273298	chr12	48149849	Hypomethylated
cg09303429	chr6	157427614	Hypomethylated
cg09318204	chr6	35511433	Hypomethylated
cg09340485	chr9	112670244	Hypomethylated
cg09345144	chr16	11059550	Hypomethylated
cg09356775	chr3	32303131	Hypomethylated
cg09376361	chr1	160522412	Hypomethylated
cg09423021	chr1	226960553	Hypomethylated
cg09444818	chr4	102097225	Hypomethylated
cg09535027	chr11	86432075	Hypomethylated
cg09588007	chr12	109221451	Hypomethylated
cg09594680	chr17	4031168	Hypomethylated
cg09644952	chr3	121796070	Hypomethylated
cg09659400	chr20	43744672	Hypomethylated
cg09719231	chr16	11828668	Hypomethylated
cg09790270	chr1	205774638	Hypomethylated
cg09811263	chr20	20477151	Hypomethylated
cg09818863	chr1	28624450	Hypomethylated
cg09834179	chr1	152431250	Hypomethylated
cg09919819	chr10	100134712	Hypomethylated
cg09942748	chr11	19197148	Hypomethylated
cg09958244	chr3	112200803	Hypomethylated
cg09976273	chr14	91928047	Hypomethylated
cg09990242	chr3	186708779	Hypomethylated
cg10031769	chr10	35483962	Hypomethylated
cg10039089	chr16	72321413	Hypomethylated
cg10064663	chr13	75882526	Hypomethylated
cg10105858	chr19	36521361	Hypomethylated
cg10123945	chr4	74680718	Hypomethylated
cg10124062	chr7	148854144	Hypomethylated
cg10139216	chr8	101441195	Hypomethylated
cg10241937	chr3	59825286	Hypomethylated
cg10242428	chr1	179286896	Hypomethylated
cg10297052	chr22	44207612	Hypomethylated
cg10387581	chr1	206330040	Hypomethylated
cg10439808	chr10	12677222	Hypomethylated
cg10459174	chr5	76127046	Hypomethylated
cg10462600	chr8	73608393	Hypomethylated
cg10481617	chr6	12789308	Hypomethylated
cg10489147	chr17	43457739	Hypomethylated
cg10491774	chr18	46394981	Hypomethylated
cg10497909	chr14	76089909	Hypomethylated
cg10539700	chr2	182644897	Hypomethylated
cg10577538	chr9	135673418	Hypomethylated
cg10582343	chr15	42213458	Hypomethylated
cg10611444	chr2	113009862	Hypomethylated
cg10639435	chr8	146104220	Hypomethylated
cg10651391	chr5	112232369	Hypomethylated
cg10661465	chr2	86464455	Hypomethylated
cg10678937	chr22	24345906	Hypomethylated
cg10716711	chr7	20273064	Hypomethylated
cg10757462	chr20	35113004	Hypomethylated
cg10769057	chr19	34950975	Hypomethylated
cg10779868	chr18	46469399	Hypomethylated
cg10812973	chr1	192498704	Hypomethylated
cg10817237	chr5	73698656	Hypomethylated
cg10821341	chr5	138430670	Hypomethylated
cg10903500	chr8	134544120	Hypomethylated
cg10943829	chr2	192016335	Hypomethylated
cg10953860	chr11	111971455	Hypomethylated
cg11023970	chr10	6337848	Hypomethylated
cg11095416	chr11	78171623	Hypomethylated
cg11106524	chr2	153423500	Hypomethylated
cg11120172	chr13	75884683	Hypomethylated
cg11123981	chr7	123206896	Hypomethylated
cg11156357	chr2	232997992	Hypomethylated
cg11189004	chr20	55750670	Hypomethylated
cg11213202	chr6	13470603	Hypomethylated
cg11265696	chr20	30305626	Hypomethylated
cg11324978	chr6	14110576	Hypomethylated
cg11339224	chr2	49179531	Hypomethylated
cg11343503	chr7	139452708	Hypomethylated
cg11383077	chr8	105374335	Hypomethylated
cg11457536	chr5	112581431	Hypomethylated
cg11493635	chr9	5458337	Hypomethylated
cg11510105	chr1	212852709	Hypomethylated
cg11518102	chr4	40464574	Hypomethylated
cg11548007	chr8	48812659	Hypomethylated
cg11605890	chr2	98568955	Hypomethylated
cg11627831	chr5	17228869	Hypomethylated
cg11658909	chr1	155510763	Hypomethylated
cg11744787	chr10	45748875	Hypomethylated
cg11761758	chr12	21791575	Hypomethylated
cg11784002	chr22	30745170	Hypomethylated
cg11851198	chr1	1642074	Hypomethylated
cg11862591	chr12	121347809	Hypomethylated
cg11875459	chr11	34534784	Hypomethylated
cg11878712	chr2	135018452	Hypomethylated
cg11914555	chr8	134522644	Hypomethylated
cg11923865	chr17	64788767	Hypomethylated
cg11971852	chr2	32678845	Hypomethylated
cg11974152	chr17	47651711	Hypomethylated
cg11983739	chr6	25106268	Hypomethylated
cg11987068	chr15	77900787	Hypomethylated
cg12010857	chr4	102112900	Hypomethylated
cg12013258	chr12	776350	Hypomethylated
cg12035001	chr9	35068100	Hypomethylated
cg12084602	chr15	102502503	Hypomethylated
cg12128722	chr5	56065867	Hypomethylated
cg12146889	chr13	75884399	Hypomethylated
cg12156638	chr16	23535521	Hypomethylated
cg12159863	chr1	154196205	Hypomethylated
cg12204149	chr17	43124245	Hypomethylated
cg12205270	chr17	76731087	Hypomethylated
cg12220491	chr15	42720254	Hypomethylated
cg12289092	chr2	97009819	Hypomethylated
cg12298582	chr3	193850158	Hypomethylated
cg12325755	chr10	75778132	Hypomethylated
cg12326919	chr14	66997360	Hypomethylated
cg12329329	chr1	11889726	Hypomethylated
cg12376406	chr14	21236305	Hypomethylated
cg12402620	chr8	129428769	Hypomethylated
cg12457361	chr2	8716987	Hypomethylated
cg12475976	chr15	42720267	Hypomethylated
cg12483321	chr2	102306135	Hypomethylated
cg12496975	chr12	48149862	Hypomethylated
cg12517288	chr11	34961994	Hypomethylated
cg12550486	chr3	33083510	Hypomethylated
cg12551735	chr19	38776434	Hypomethylated
cg12577925	chr17	72276180	Hypomethylated
cg12603632	chr13	61330580	Hypomethylated
cg12634201	chr3	72373299	Hypomethylated
cg12639019	chr17	38734156	Hypomethylated
cg12653876	chr14	55598202	Hypomethylated
cg12674903	chr10	99436794	Hypomethylated
cg12755471	chr12	93096779	Hypomethylated
cg12800105	chr12	121972411	Hypomethylated
cg12803428	chr11	124993669	Hypomethylated
cg12848502	chr9	80569319	Hypomethylated
cg12920464	chr20	37463090	Hypomethylated
cg12939373	chr10	435504	Hypomethylated
cg12966876	chr2	111873849	Hypomethylated
cg13110749	chr1	47875038	Hypomethylated
cg13116138	chr12	51582637	Hypomethylated
cg13125087	chr3	52715170	Hypomethylated
cg13167860	chr13	103526084	Hypomethylated
cg13223095	chr7	66496933	Hypomethylated
cg13273830	chr10	91719432	Hypomethylated
cg13328862	chr4	42455779	Hypomethylated
cg13380341	chr20	34628775	Hypomethylated
cg13384049	chr2	96873220	Hypomethylated
cg13409997	chr3	42049300	Hypomethylated
cg13446210	chr1	33792030	Hypomethylated
cg13496999	chr2	65584541	Hypomethylated
cg13504195	chr10	4088446	Hypomethylated
cg13509585	chr8	101937655	Hypomethylated
cg13531460	chr2	231790812	Hypomethylated
cg13549101	chr1	67632011	Hypomethylated
cg13549673	chr6	138975949	Hypomethylated
cg13577892	chr2	114669651	Hypomethylated
cg13592792	chr7	24964144	Hypomethylated
cg13596036	chr19	41773742	Hypomethylated
cg13648087	chr6	126128688	Hypomethylated
cg13662887	chr3	182932062	Hypomethylated
cg13744763	chr2	8547816	Hypomethylated
cg13753056	chr17	65590300	Hypomethylated
cg13862848	chr13	44272415	Hypomethylated
cg13883173	chr1	43687409	Hypomethylated
cg13947871	chr1	174126545	Hypomethylated
cg13970482	chr13	49976544	Hypomethylated
cg14002228	chr20	30300971	Hypomethylated
cg14007076	chr12	31815291	Hypomethylated
cg14074522	chr5	55841216	Hypomethylated
cg14079867	chr8	8142448	Hypomethylated
cg14098846	chr1	236036578	Hypomethylated
cg14108676	chr3	124460228	Hypomethylated
cg14128638	chr3	185030174	Hypomethylated
cg14134015	chr6	30031795	Hypomethylated
cg14140951	chr3	133958775	Hypomethylated
cg14161624	chr1	174922578	Hypomethylated
cg14170557	chr6	3450268	Hypomethylated
cg14195115	chr9	38061777	Hypomethylated
cg14196304	chr3	99600073	Hypomethylated
cg14220209	chr7	6741828	Hypomethylated
cg14247763	chr2	74600427	Hypomethylated
cg14292810	chr1	172623860	Hypomethylated
cg14323364	chr7	114556700	Hypomethylated
cg14325335	chr15	72563699	Hypomethylated
cg14331720	chr8	55624765	Hypomethylated
cg14382888	chr1	242163387	Hypomethylated
cg14401958	chr12	121971329	Hypomethylated
cg14450993	chr6	106059817	Hypomethylated
cg14454186	chr10	3800460	Hypomethylated
cg14484878	chr3	195305637	Hypomethylated
cg14505065	chr7	36983721	Hypomethylated
cg14525390	chr14	91017835	Hypomethylated
cg14560703	chr9	134585591	Hypomethylated
cg14605964	chr1	25069832	Hypomethylated
cg14694156	chr7	30026818	Hypomethylated
cg14698019	chr14	93141825	Hypomethylated
cg14739776	chr2	30378206	Hypomethylated
cg14758596	chr14	102302574	Hypomethylated
cg14768164	chr2	145025048	Hypomethylated
cg14772684	chr8	125698675	Hypomethylated
cg14782438	chr8	119881170	Hypomethylated
cg14787909	chr22	43387668	Hypomethylated
cg14799601	chr2	74396025	Hypomethylated
cg14930297	chr12	12615060	Hypomethylated
cg14965708	chr2	149373338	Hypomethylated
cg14981961	chr16	89414268	Hypomethylated
cg14995202	chr12	92464327	Hypomethylated
cg15058189	chr2	60715592	Hypomethylated
cg15079957	chr4	2489587	Hypomethylated
cg15109738	chr12	82760163	Hypomethylated
cg15129876	chr11	82865068	Hypomethylated
cg15130132	chr1	21619581	Hypomethylated
cg15134506	chr10	75336539	Hypomethylated
cg15169286	chr5	36417931	Hypomethylated
cg15189828	chr3	150905510	Hypomethylated
cg15215477	chr11	71793096	Hypomethylated
cg15236118	chr9	115630668	Hypomethylated
cg15237348	chr3	49718844	Hypomethylated
cg15243152	chr3	13044589	Hypomethylated
cg15254147	chr12	42863227	Hypomethylated
cg15267998	chr11	34373472	Hypomethylated
cg15303503	chr3	150654688	Hypomethylated
cg15351034	chr9	77615899	Hypomethylated
cg15398098	chr18	12310963	Hypomethylated
cg15441605	chr9	12814642	Hypomethylated
cg15483813	chr4	103519708	Hypomethylated
cg15487687	chr16	2254665	Hypomethylated
cg15537076	chr7	98809512	Hypomethylated
cg15599668	chr5	150005952	Hypomethylated
cg15642468	chr4	77433176	Hypomethylated
cg15700802	chr7	134136626	Hypomethylated
cg15705689	chr17	3526639	Hypomethylated
cg15785615	chr9	6927611	Hypomethylated
cg15809009	chr3	189947899	Hypomethylated
cg15833535	chr9	5464409	Hypomethylated
cg15855021	chr5	141468136	Hypomethylated
cg15903956	chr15	74676230	Hypomethylated
cg15914688	chr2	70707755	Hypomethylated
cg15934644	chr15	90787566	Hypomethylated
cg15998761	chr2	191300783	Hypomethylated
cg16017800	chr6	157184113	Hypomethylated
cg16062983	chr17	18050657	Hypomethylated
cg16079104	chr15	72166809	Hypomethylated
cg16132033	chr17	44292684	Hypomethylated
cg16139785	chr14	103088923	Hypomethylated
cg16143897	chr2	136720497	Hypomethylated
cg16192021	chr10	90618572	Hypomethylated
cg16201313	chr12	46568513	Hypomethylated
cg16224128	chr22	40999150	Hypomethylated
cg16241204	chr10	112071451	Hypomethylated
cg16250721	chr2	25642601	Hypomethylated
cg16280399	chr6	16705527	Hypomethylated
cg16320210	chr12	96729225	Hypomethylated
cg16334882	chr16	11227515	Hypomethylated
cg16404364	chr7	1006745	Hypomethylated
cg16414691	chr3	98534088	Hypomethylated
cg16424439	chr21	45623004	Hypomethylated
cg16435627	chr14	51291466	Hypomethylated
cg16471283	chr6	149816287	Hypomethylated
cg16541432	chr5	6745957	Hypomethylated
cg16622061	chr16	86888735	Hypomethylated
cg16634389	chr11	82557185	Hypomethylated
cg16673904	chr17	7521995	Hypomethylated
cg16699967	chr9	113102727	Hypomethylated
cg16716217	chr9	128442046	Hypomethylated
cg16724083	chr16	57377494	Hypomethylated
cg16779794	chr12	95225485	Hypomethylated
cg16822095	chr17	38074752	Hypomethylated
cg16833232	chr14	21189118	Hypomethylated
cg16888658	chr2	25142116	Hypomethylated
cg16998603	chr5	6733704	Hypomethylated
cg17016127	chr11	102301491	Hypomethylated
cg17063819	chr3	127329457	Hypomethylated
cg17100610	chr15	58154267	Hypomethylated
cg17122192	chr5	172243002	Hypomethylated
cg17161019	chr6	52918364	Hypomethylated
cg17177006	chr3	5232409	Hypomethylated
cg17221275	chr22	40706629	Hypomethylated
cg17225613	chr8	48791032	Hypomethylated
cg17231741	chr15	68637095	Hypomethylated
cg17249519	chr6	37151382	Hypomethylated
cg17289000	chr14	76547667	Hypomethylated
cg17305918	chr1	54707209	Hypomethylated
cg17308214	chr14	59642350	Hypomethylated
cg17342222	chr5	39394941	Hypomethylated
cg17357577	chr18	13223610	Hypomethylated
cg17402755	chr9	80569286	Hypomethylated
cg17415380	chr3	71447573	Hypomethylated
cg17449077	chr17	45308881	Hypomethylated
cg17483414	chr14	68734007	Hypomethylated
cg17517356	chr16	80614201	Hypomethylated
cg17519553	chr2	29218798	Hypomethylated
cg17533663	chr4	38533006	Hypomethylated
cg17548261	chr17	55174449	Hypomethylated
cg17567300	chr2	208014623	Hypomethylated
cg17665505	chr5	10685202	Hypomethylated
cg17667870	chr4	15893072	Hypomethylated
cg17718081	chr2	41683413	Hypomethylated
cg17755026	chr3	189343050	Hypomethylated
cg17808676	chr2	182332121	Hypomethylated
cg17822177	chr2	145115683	Hypomethylated
cg17836187	chr21	36570493	Hypomethylated
cg17865750	chr3	187366213	Hypomethylated
cg17939401	chr15	92517945	Hypomethylated
cg17949057	chr2	158297334	Hypomethylated
cg18012316	chr14	21569124	Hypomethylated
cg18019618	chr5	72964089	Hypomethylated
cg18028289	chr1	33941834	Hypomethylated
cg18062964	chr17	47655468	Hypomethylated
cg18152470	chr3	194929282	Hypomethylated
cg18162767	chr13	75904092	Hypomethylated
cg18188653	chr3	188296975	Hypomethylated
cg18260755	chr13	28631239	Hypomethylated
cg18361425	chr2	238795354	Hypomethylated
cg18409436	chr7	41245354	Hypomethylated
cg18442365	chr18	60924813	Hypomethylated
cg18470101	chr4	26032634	Hypomethylated
cg18485439	chr22	43230482	Hypomethylated
cg18523997	chr1	41725045	Hypomethylated
cg18565293	chr13	99155853	Hypomethylated
cg18584131	chr7	55600215	Hypomethylated
cg18649943	chr2	12626801	Hypomethylated
cg18691720	chr18	59619668	Hypomethylated
cg18715410	chr10	12448958	Hypomethylated
cg18748062	chr19	3966841	Hypomethylated
cg18774048	chr3	50611150	Hypomethylated
cg18887230	chr7	98739626	Hypomethylated
cg18889118	chr2	101713341	Hypomethylated
cg18953822	chr21	32591844	Hypomethylated
cg19011361	chr5	71770115	Hypomethylated
cg19037884	chr7	150517345	Hypomethylated
cg19167338	chr8	62581683	Hypomethylated
cg19214184	chr12	112621526	Hypomethylated
cg19251514	chr15	74729481	Hypomethylated
cg19268652	chr6	12119551	Hypomethylated
cg19275647	chr2	98639093	Hypomethylated
cg19402130	chr14	21569156	Hypomethylated
cg19454043	chr14	70340759	Hypomethylated
cg19563426	chr22	22896993	Hypomethylated
cg19597675	chr17	33382778	Hypomethylated
cg19817195	chr21	47926356	Hypomethylated
cg19855595	chr2	24499338	Hypomethylated
cg19908114	chr7	22736325	Hypomethylated
cg19948308	chr2	214022243	Hypomethylated
cg19983457	chr4	26938441	Hypomethylated
cg19994909	chr9	114736914	Hypomethylated
cg20008173	chr1	44856167	Hypomethylated
cg20043176	chr12	4255524	Hypomethylated
cg20074517	chr5	171509485	Hypomethylated
cg20110671	chr12	105032718	Hypomethylated
cg20148796	chr8	42608059	Hypomethylated
cg20188245	chr13	101132976	Hypomethylated
cg20231842	chr8	125726465	Hypomethylated
cg20287649	chr15	79310440	Hypomethylated
cg20296800	chr17	17475416	Hypomethylated
cg20360876	chr15	83754614	Hypomethylated
cg20361664	chr12	118604798	Hypomethylated
cg20396072	chr1	162706508	Hypomethylated
cg20438032	chr17	4889443	Hypomethylated
cg20442289	chr5	133305703	Hypomethylated
cg20535143	chr3	93711067	Hypomethylated
cg20574757	chr13	28590240	Hypomethylated
cg20672430	chr6	33287247	Hypomethylated
cg20697992	chr7	100143397	Hypomethylated
cg20725245	chr17	48297234	Hypomethylated
cg20732137	chr20	62251226	Hypomethylated
cg20748386	chr6	74247557	Hypomethylated
cg20752373	chr11	34645223	Hypomethylated
cg20780180	chr5	122251807	Hypomethylated
cg20889501	chr8	28054878	Hypomethylated
cg20957317	chr20	52208813	Hypomethylated
cg21022395	chr10	112722439	Hypomethylated
cg21022889	chr12	1534742	Hypomethylated
cg21141258	chr11	48125521	Hypomethylated
cg21165870	chr10	112627860	Hypomethylated
cg21207418	chr19	11688710	Hypomethylated
cg21234912	chr8	82771155	Hypomethylated
cg21317279	chr6	30031892	Hypomethylated
cg21351395	chr4	78118780	Hypomethylated
cg21355819	chr17	26520675	Hypomethylated
cg21369743	chr14	65505859	Hypomethylated
cg21388210	chr9	27377794	Hypomethylated
cg21419003	chr1	112048204	Hypomethylated
cg21431650	chr1	236621204	Hypomethylated
cg21448937	chr5	122885346	Hypomethylated
cg21462097	chr1	249143289	Hypomethylated
cg21499895	chr3	93780274	Hypomethylated
cg21518268	chr8	81124467	Hypomethylated
cg21539950	chr5	157946290	Hypomethylated
cg21614201	chr4	119888793	Hypomethylated
cg21637761	chr17	20107319	Hypomethylated
cg21648012	chr12	58141968	Hypomethylated
cg21684374	chr5	61567809	Hypomethylated
cg21685662	chr9	117365832	Hypomethylated
cg21688681	chr6	232110	Hypomethylated
cg21777095	chr6	27106563	Hypomethylated
cg21813503	chr17	60176157	Hypomethylated
cg21816849	chr8	30433461	Hypomethylated
cg21821793	chr20	17623278	Hypomethylated
cg21888135	chr1	53758642	Hypomethylated
cg21890091	chr11	11404769	Hypomethylated
cg21931728	chr15	63536215	Hypomethylated
cg21936257	chr17	55113654	Hypomethylated
cg21937969	chr1	94155656	Hypomethylated
cg21959598	chr7	55637718	Hypomethylated
cg21993426	chr9	116692409	Hypomethylated
cg22014687	chr2	30379114	Hypomethylated
cg22037292	chr11	32969629	Hypomethylated
cg22122098	chr2	170934511	Hypomethylated
cg22178694	chr7	47583285	Hypomethylated
cg22189991	chr16	70468542	Hypomethylated
cg22322800	chr10	104461184	Hypomethylated
cg22350427	chr17	38309421	Hypomethylated
cg22375758	chr16	69051624	Hypomethylated
cg22404290	chr8	97456487	Hypomethylated
cg22466590	chr9	134403953	Hypomethylated
cg22623443	chr18	2894174	Hypomethylated
cg22666836	chr3	10069112	Hypomethylated
cg22774937	chr9	72195097	Hypomethylated
cg22957235	chr4	14179795	Hypomethylated
cg22980572	chr1	150838153	Hypomethylated
cg22989379	chr20	33462682	Hypomethylated
cg22999644	chr3	187920142	Hypomethylated
cg23070738	chr6	128260882	Hypomethylated
cg23071947	chr6	126140001	Hypomethylated
cg23094318	chr14	89675859	Hypomethylated
cg23178790	chr3	171865188	Hypomethylated
cg23202121	chr15	66695204	Hypomethylated
cg23213375	chr1	98451790	Hypomethylated
cg23225508	chr17	62500376	Hypomethylated
cg23274495	chr5	17907457	Hypomethylated
cg23291484	chr3	150067837	Hypomethylated
cg23324463	chr2	112833146	Hypomethylated
cg23358134	chr10	33774519	Hypomethylated
cg23360388	chr5	94726773	Hypomethylated
cg23478839	chr4	57684398	Hypomethylated
cg23545734	chr1	21619570	Hypomethylated
cg23563692	chr9	114820880	Hypomethylated
cg23631538	chr1	111743536	Hypomethylated
cg23642826	chr1	6645462	Hypomethylated
cg23721440	chr4	39633824	Hypomethylated
cg23797679	chr10	12677357	Hypomethylated
cg23807641	chr19	47600156	Hypomethylated
cg23876006	chr22	31875560	Hypomethylated
cg23999572	chr7	130716401	Hypomethylated
cg24039541	chr13	97943198	Hypomethylated
cg24058805	chr1	66777578	Hypomethylated
cg24060015	chr12	44223432	Hypomethylated
cg24061425	chr7	22762052	Hypomethylated
cg24066423	chr11	20511646	Hypomethylated
cg24083702	chr19	41281103	Hypomethylated
cg24091472	chr4	57777154	Hypomethylated
cg24116965	chr4	148654700	Hypomethylated
cg24152685	chr12	121967482	Hypomethylated
cg24180944	chr7	20259043	Hypomethylated
cg24181769	chr14	93171392	Hypomethylated
cg24203690	chr6	138253077	Hypomethylated
cg24215643	chr10	91001363	Hypomethylated
cg24224180	chr3	97666279	Hypomethylated
cg24308698	chr13	75877948	Hypomethylated
cg24332126	chr1	205795766	Hypomethylated
cg24397554	chr11	67845356	Hypomethylated
cg24530225	chr2	102701959	Hypomethylated
cg24567196	chr3	18782488	Hypomethylated
cg24570371	chr4	36258129	Hypomethylated
cg24573591	chr7	157048203	Hypomethylated
cg24702286	chr20	49126381	Hypomethylated
cg24704940	chr12	108172055	Hypomethylated
cg24797417	chr16	57210112	Hypomethylated
cg24813203	chr9	102273118	Hypomethylated
cg24868083	chr12	12024971	Hypomethylated
cg24876752	chr10	91005566	Hypomethylated
cg24902576	chr16	66984551	Hypomethylated
cg24943150	chr18	3924604	Hypomethylated
cg25063808	chr12	40546530	Hypomethylated
cg25080917	chr21	15825861	Hypomethylated
cg25103617	chr12	4432185	Hypomethylated
cg25117102	chr8	37741279	Hypomethylated
cg25158459	chr1	27165673	Hypomethylated
cg25221857	chr3	135692946	Hypomethylated
cg25223652	chr6	119908949	Hypomethylated
cg25261281	chr3	64042403	Hypomethylated
cg25262945	chr6	55913178	Hypomethylated
cg25303871	chr10	18583837	Hypomethylated
cg25328757	chr14	90107997	Hypomethylated
cg25342409	chr17	8867337	Hypomethylated
cg25352296	chr11	94982767	Hypomethylated
cg25374697	chr8	67567095	Hypomethylated
cg25390014	chr4	162498832	Hypomethylated
cg25392059	chr10	11242001	Hypomethylated
cg25446721	chr1	179905393	Hypomethylated
cg25481587	chr3	16412504	Hypomethylated
cg25481844	chr3	14880801	Hypomethylated
cg25486618	chr11	78136641	Hypomethylated
cg25496760	chr16	11051650	Hypomethylated
cg25502018	chr2	172645479	Hypomethylated
cg25535592	chr15	86132190	Hypomethylated
cg25555022	chr2	8716920	Hypomethylated
cg25573839	chr6	827575	Hypomethylated
cg25589070	chr6	11768094	Hypomethylated
cg25595818	chr15	38351817	Hypomethylated
cg25627693	chr10	120969331	Hypomethylated
cg25668376	chr7	93784389	Hypomethylated
cg25695391	chr7	28077168	Hypomethylated
cg25813689	chr18	33737880	Hypomethylated
cg25931201	chr1	6350404	Hypomethylated
cg25939954	chr13	75878037	Hypomethylated
cg26001799	chr12	120451818	Hypomethylated
cg26098993	chr1	192514305	Hypomethylated
cg26158528	chr1	28607680	Hypomethylated
cg26165117	chr10	17553513	Hypomethylated
cg26310485	chr4	150959882	Hypomethylated
cg26345770	chr15	69972078	Hypomethylated
cg26349793	chr9	134585032	Hypomethylated
cg26370693	chr4	146642095	Hypomethylated
cg26404416	chr2	32968681	Hypomethylated
cg26496920	chr11	45728443	Hypomethylated
cg26508164	chr2	182650930	Hypomethylated
cg26529655	chr5	424370	Hypomethylated
cg26535616	chr20	33462828	Hypomethylated
cg26539571	chr6	16731769	Hypomethylated
cg26564895	chr11	94966334	Hypomethylated
cg26571814	chr12	20589671	Hypomethylated
cg26646061	chr1	93441155	Hypomethylated
cg26712140	chr4	40842584	Hypomethylated
cg26727666	chr16	10869233	Hypomethylated
cg26732831	chr21	36715958	Hypomethylated
cg26749572	chr5	145227550	Hypomethylated
cg26756949	chr19	4654721	Hypomethylated
cg26842280	chr20	44692500	Hypomethylated
cg26843612	chr6	16636156	Hypomethylated
cg26855302	chr2	30373186	Hypomethylated
cg26857965	chr15	90787577	Hypomethylated
cg26858414	chr6	31083321	Hypomethylated
cg26865263	chr18	9066929	Hypomethylated
cg26874999	chr16	69107289	Hypomethylated
cg26883963	chr1	160580305	Hypomethylated
cg26925077	chr12	49912872	Hypomethylated
cg26945376	chr12	122897501	Hypomethylated
cg27136130	chr12	102173157	Hypomethylated
cg27141509	chr10	5886110	Hypomethylated
cg27198652	chr1	159928679	Hypomethylated
cg27309294	chr10	71867355	Hypomethylated
cg27345946	chr3	9835510	Hypomethylated
cg27400181	chr3	150453331	Hypomethylated
cg27427385	chr20	25285002	Hypomethylated
cg27489640	chr10	127751965	Hypomethylated
cg27508452	chr20	57568832	Hypomethylated
cg27526736	chr15	85531714	Hypomethylated
cg27560132	chr2	65521322	Hypomethylated
cg27563529	chr12	53910349	Hypomethylated
cg27663706	chr16	55477632	Hypomethylated

## Sheet: HD_tolDCs-MS_tolDCs
Supplementary Table S4: Methylation . Differentially Methylated Probes (DMPs) in HD tolDCs vs MS tolDCs comparison (FDR < 0.05, beta > 0.05), related to Fig.3.
Illumina_ID	chromosome	position	cluster
cg04545296	chr12	48745242	Hypermethylated
cg17244603	chr5	171834419	Hypermethylated
cg25661275	chr10	6515506	Hypermethylated
cg00734966	chr11	34490887	Hypomethylated
cg01255527	chr8	124526865	Hypomethylated
cg01460835	chr11	10510718	Hypomethylated
cg02577394	chr13	111123158	Hypomethylated
cg02979021	chr7	22657499	Hypomethylated
cg04861944	chr22	24400407	Hypomethylated
cg05626664	chr1	208394230	Hypomethylated
cg09345144	chr16	11059550	Hypomethylated
cg12289092	chr2	97009819	Hypomethylated
cg14484878	chr3	195305637	Hypomethylated
cg17305918	chr1	54707209	Hypomethylated
cg19893874	chr19	21205974	Hypomethylated
cg21637761	chr17	20107319	Hypomethylated
cg21813503	chr17	60176157	Hypomethylated
cg23515828	chr14	31858189	Hypomethylated
cg26529655	chr5	424370	Hypomethylated
