# Supplementary material for: Targeting aryl hydrocarbon receptor functionally restores tolerogenic dendritic cells derived from patients with multiple sclerosis
Source: J Clin Invest. 2024 Nov 1;134(21):e178949. doi: 10.1172/JCI178949 (PMC11527446; doi:10.1172/JCI178949)
Supplement: Supplemental table 4 [file jci-134-178949-s106.xlsx]

## Sheet: DCs_DeGs
Supplementary Table 4. Bulk RNAseq data in the comparison HD mDCs – MS mDC and HD tolDCs - MS tolDCs
Gene	log2FC_mDC_HD_mDC_MS	fdr_mDC_HD_mDC_MS	log2FC_tolDC_HD_tolDC_MS	fdr_tolDC_HD_tolDC_MS
A1BG	-0.0323291	0.912409	-0.0409371	0.871834
A1CF	0.385327	0.585492	-0.894578	0.120948
A2M	-0.00403245	0.992984	-0.917359	0.0205702
A2ML1	0.0762799	0.892376	1.03817	0.0344624
A2MP1	-0.614381	0.415879	-0.161667	0.811549
A3GALT2	1.52973	0.196575	0.353752	0.653913
A4GALT	0.559626	0.254316	-0.427924	0.313377
AAAS	0.183943	0.315078	-0.207745	0.187694
AACS	0.220699	0.255154	0.0701036	0.677347
AACSP1	-0.139257	0.805056	-0.0695581	0.879218
AADACL3	1.98442	0.102722	-1.48199	0.10381
AADAT	-0.309751	0.760661	-0.893585	0.343016
AAGAB	-0.0110519	0.974124	0.280413	0.34267
AAK1	-0.703486	0.0456998	0.0690884	0.820196
AAMDC	0.185642	0.391183	-0.207826	0.270722
AAMP	0.207449	0.368421	0.143362	0.471338
AANAT	-0.690817	0.127753	-0.303902	0.435726
AAR2	0.00863777	0.950985	0.0219524	0.856673
AARD	1.69113	0.500089	-1.6427	0.433728
AARS1	-0.445061	0.378447	-0.607728	0.173791
AARS2	0.195019	0.114859	0.119011	0.263238
AARSD1	0.0701269	0.717006	-0.0742565	0.656528
AARSD1P1	-0.400143	0.37633	-1.1107	0.00353073
AASDH	-0.287329	0.135442	0.0492401	0.76713
AASDHPPT	-0.139014	0.552698	0.0183812	0.927566
AASS	0.062011	0.889943	-0.0902024	0.809924
AATF	0.178225	0.0846318	-0.0189439	0.832332
AATK	0.802506	0.154273	0.303189	0.534017
ABAT	-0.344974	0.218515	-0.0206458	0.93193
ABCA1	-0.136761	0.811299	-0.116951	0.813034
ABCA10	0.461059	0.449216	-0.706028	0.181024
ABCA11P	0.747329	0.0108923	-0.166304	0.507099
ABCA12	-1.81214	0.648384	0.292332	0.933408
ABCA13	0.121714	0.787166	-0.326343	0.422867
ABCA15P	-0.360229	0.419784	-0.321469	0.397868
ABCA17P	-0.0737919	0.932742	0.779683	0.331063
ABCA2	0.0100893	0.973168	0.134546	0.603124
ABCA3	-0.0704712	0.867802	-0.215657	0.555723
ABCA5	0.318379	0.2902	-0.172067	0.50814
ABCA6	-0.102561	0.801107	0.161569	0.649236
ABCA7	0.397531	0.226318	0.0442402	0.876257
ABCA8	-0.604459	0.38491	0.280966	0.633364
ABCA9	0.0718712	0.867765	-0.232812	0.537164
ABCB1	0.401903	0.690352	0.692674	0.431495
ABCB10	0.160294	0.518596	-0.00375604	0.986031
ABCB11	-0.256393	0.818618	0.682071	0.469741
ABCB4	0.0844159	0.896635	0.416927	0.456002
ABCB5	-0.354989	0.704373	-1.62808	0.0405207
ABCB6	0.645204	0.0534584	0.0878869	0.761411
ABCB7	-0.40443	0.0947406	0.148412	0.478216
ABCB8	0.330271	0.0912603	0.100096	0.552765
ABCB9	0.0777291	0.780761	-0.193514	0.421781
ABCC1	0.0675767	0.705981	0.15572	0.313979
ABCC10	0.194359	0.387767	-0.0771543	0.691493
ABCC11	0.375026	0.639483	0.977301	0.176027
ABCC13	-0.872488	0.872196	0.901773	0.849967
ABCC2	-0.147958	0.760262	-0.0515351	0.901953
ABCC3	0.597155	0.0663146	-0.103731	0.711666
ABCC4	-1.11337	0.0411364	-0.0625166	0.894722
ABCC5	-0.0225929	0.930133	-0.262173	0.238645
ABCC6	0.530997	0.33518	0.473314	0.311772
ABCC6P1	0	1	0.049485	0.977633
ABCC6P2	0	1	0	1
ABCC8	0.583214	0.182046	-0.25804	0.48905
ABCD1	0.311601	0.0165022	-0.0249212	0.824265
ABCD2	-0.131058	0.887057	0.373479	0.639814
ABCD3	-0.148119	0.448771	-0.000628302	0.99703
ABCD4	-0.195016	0.270013	0.0541301	0.722799
ABCE1	-0.490653	0.0406011	-0.0532424	0.79681
ABCF1	0.231582	0.28647	-0.0561574	0.764702
ABCF2	0.413642	0.159327	0.131467	0.604554
ABCF2-H2BK1	-0.0074731	0.979525	0.262523	0.297694
ABCF3	0.469804	0.0646431	-0.229337	0.295219
ABCG1	-0.146068	0.748629	0.0826816	0.8336
ABCG2	1.08186	0.0519881	0.229236	0.633788
ABCG4	-0.313243	0.806102	-0.330126	0.80057
ABCG5	-2.15075	0.0301943	0.456351	0.476121
ABCG8	-0.332544	0.280899	-0.187373	0.490384
ABHD1	-0.372085	0.319043	0.148944	0.642633
ABHD10	-0.272142	0.323598	-0.0440561	0.8531
ABHD11	-0.385173	0.312281	-0.308778	0.337038
ABHD12	0.471542	0.0197677	0.0971187	0.57813
ABHD12B	-0.250484	0.571943	0.0418751	0.912353
ABHD13	0.0200334	0.881752	0.00892628	0.938929
ABHD14A	-0.17626	0.457608	0.0323425	0.873248
ABHD14A-ACY1	-0.471018	0.304347	-0.248009	0.534356
ABHD14B	-0.224233	0.508874	0.0888023	0.761772
ABHD15	-0.162002	0.392539	0.149588	0.362197
ABHD16A	0.222208	0.108181	0.0151997	0.898667
ABHD16B	0.162986	0.533049	-0.129636	0.564018
ABHD17A	0.118736	0.675082	-0.446705	0.0675679
ABHD17AP1	0.517838	0.653228	0.255412	0.797181
ABHD17AP3	0	1	0.944164	0.698978
ABHD17AP4	0.416797	0.790897	-2.52398	0.0349213
ABHD17AP5	-1.30745	0.458432	2.98357	0.0431216
ABHD17AP6	0.818013	0.828901	0.742537	0.820224
ABHD17B	-0.244053	0.432032	-0.0248511	0.926481
ABHD17C	0.572344	0.325755	0.124632	0.804065
ABHD18	-0.245281	0.27971	-0.340647	0.0811039
ABHD2	-0.538314	0.1514	-0.109943	0.734282
ABHD3	0.217794	0.274676	0.00910462	0.957798
ABHD4	-0.0820696	0.883434	-0.28813	0.549662
ABHD5	0.0308122	0.893794	-0.131786	0.508269
ABHD6	0.0778753	0.784954	-0.13542	0.582086
ABHD8	0.162835	0.30209	0.286053	0.035857
ABI1	0.0835791	0.579577	-0.0998326	0.443488
ABI2	-0.182071	0.393405	0.0699757	0.70448
ABI3	0.969001	0.0116405	0.250272	0.448684
ABI3BP	-0.711908	0.122393	-0.496613	0.22065
ABITRAM	-0.3168	0.11262	-0.155009	0.367427
ABL1	0.0495064	0.786346	0.142708	0.365067
ABL2	-0.527763	0.100169	-0.164748	0.55211
ABLIM1	0.181289	0.813492	0.580841	0.381499
ABLIM2	0.0241762	0.976137	2.03475	0.00635221
ABLIM3	1.98663	0.030684	0.124365	0.876339
ABO	-0.322861	0.55898	0.0567012	0.905575
ABR	-0.0677444	0.665999	-0.0424884	0.753817
ABRA	-1.0612	0.175981	-0.158564	0.827579
ABRACL	0.293856	0.28949	0.0396935	0.86817
ABRAXAS1	-0.351128	0.0532851	-0.0795468	0.612556
ABRAXAS2	0.146994	0.459957	0.0058874	0.972677
ABT1	-0.0341736	0.822618	0.0520559	0.692642
ABTB1	0.106761	0.697772	0.0288439	0.903342
ABTB2	0.123388	0.815361	-0.0665651	0.884007
ABTB3	-0.206949	0.594691	0.402254	0.210911
ACAA1	0.289234	0.0218621	0.0953528	0.381022
ACAA2	0.312108	0.182969	0.185215	0.359849
ACAA2P1	-0.00298073	0.998455	-0.935689	0.334936
ACACA	-0.00107115	0.996895	-0.156597	0.510316
ACACB	-0.139967	0.712058	0.231069	0.480126
ACAD10	-0.0741545	0.695106	-0.0792716	0.628063
ACAD11	-0.220345	0.379454	-0.22829	0.291929
ACAD8	-0.430239	0.0856339	0.102456	0.634583
ACAD9	0.0109705	0.944619	-0.114549	0.400956
ACADL	0.655301	0.0735446	-0.204712	0.521187
ACADM	-0.191423	0.373282	-0.0509833	0.78271
ACADS	0.341621	0.141061	0.286709	0.152541
ACADSB	-0.334303	0.510906	-0.473378	0.280727
ACADVL	0.413511	0.0573005	-0.107163	0.568196
ACAN	-0.165342	0.832037	0.38952	0.563576
ACAP1	0.237036	0.458118	0.157507	0.568005
ACAP2	-0.472464	0.0137521	-0.138013	0.404472
ACAP3	-0.194968	0.414226	-0.0269609	0.895885
ACAT1	-0.565217	0.151172	-0.044407	0.896211
ACAT2	0.71687	0.0534552	0.0640804	0.841478
ACBD3	0.0164268	0.933018	-0.0702794	0.677049
ACBD4	-0.136347	0.57947	0.0152372	0.943102
ACBD5	0.0294266	0.879566	0.0300613	0.857747
ACBD6	0.0666079	0.577769	0.0883175	0.394296
ACBD7	-0.996984	0.00223369	-0.47727	0.0935192
ACCS	-0.501178	0.262069	-0.3059	0.427944
ACCSL	0	1	0.836935	0.855323
ACD	0.256414	0.234452	0.0995683	0.593955
ACE	-0.178222	0.729295	0.275946	0.534841
ACER2	-0.425533	0.228282	0.0898646	0.773998
ACER3	-0.0817003	0.722165	-0.0985651	0.619178
ACHE	0.897486	0.456549	0.0335079	0.974317
ACIN1	-0.0518628	0.730542	-0.240696	0.0641028
ACKR1	1.97592	0.233684	-1.73004	0.162112
ACKR2	-0.273807	0.520771	-0.547374	0.145191
ACKR3	0.214475	0.839697	0.221383	0.808551
ACKR4P1	0	1	0.619302	0.802071
ACLY	0.0199414	0.914161	0.0291316	0.855293
ACMSD	0.0656583	0.884161	0.0864437	0.828206
ACO1	-0.300539	0.423588	-0.0709804	0.826631
ACO2	0.185012	0.331549	0.138721	0.399011
ACOD1	-3.24484	0.0840993	-1.3306	0.404832
ACOT1	0.882811	0.131768	0.220561	0.662857
ACOT11	-0.151686	0.64912	0.0205209	0.942994
ACOT12	-1.96965	0.300985	-0.753833	0.666506
ACOT13	0.49462	0.035899	-0.000720208	0.997178
ACOT2	0.702257	0.0815854	-0.0939947	0.787108
ACOT6	0.985748	0.0517417	0.285409	0.519796
ACOT7	-0.0601298	0.910757	0.154529	0.738639
ACOT8	0.239877	0.126087	0.104393	0.440422
ACOT9	0.353041	0.18338	-0.0462552	0.840007
ACOX1	0.210829	0.330923	0.0288602	0.877486
ACOX2	0.334708	0.458848	0.777917	0.0443062
ACOX3	-0.00793967	0.973526	0.128974	0.532075
ACOXL	-0.166492	0.771177	-0.415923	0.394903
ACP1	0.000440024	0.997176	0.0918601	0.392525
ACP3	-0.238059	0.549366	-0.557823	0.104817
ACP5	2.17636	0.411137	-1.63735	0.473805
ACP6	0.235743	0.526185	0.221319	0.491654
ACP7	-0.614808	0.12727	-0.241761	0.489159
ACR	-0.287381	0.962121	0.165943	0.974608
ACRBP	-1.15399	0.00480588	-0.353035	0.311258
ACRP1	0.466999	0.879261	0.853541	0.75513
ACRV1	0.00382104	0.999084	-0.392638	0.892569
ACSBG1	0.277565	0.458123	-0.490003	0.124179
ACSBG2	-0.677756	0.584352	-0.537577	0.608327
ACSF2	0.13839	0.613382	-0.131621	0.577211
ACSF3	0.277794	0.111003	-0.100453	0.504253
ACSL1	-0.264447	0.505761	-0.191721	0.57624
ACSL3	-0.0977806	0.81342	-0.00791539	0.982344
ACSL4	-0.0931202	0.613996	0.00794744	0.960236
ACSL5	0.14607	0.769273	0.105647	0.805212
ACSL6	-1.61537	0.00333254	0.957683	0.0422514
ACSM1	-0.780855	0.204652	0.886583	0.115981
ACSM2A	-0.237143	0.531621	-0.476471	0.136418
ACSM2B	-0.0294626	0.940927	0.252406	0.468188
ACSM3	-0.0606298	0.868306	0.0746891	0.812836
ACSM4	-0.326861	0.96406	0	1
ACSM5	0.246413	0.541326	0.814333	0.0335239
ACSM6	-0.425651	0.39901	-0.352678	0.381529
ACSS1	-0.363659	0.189688	0.292235	0.221407
ACSS2	0.160474	0.27925	0.11462	0.370978
ACSS3	0.359297	0.397616	-0.602464	0.100592
ACTA1	0.1877	0.83638	-1.06241	0.195854
ACTA2	-0.466906	0.25573	0.248889	0.482846
ACTB	0.476767	0.0914496	-0.223036	0.36037
ACTBP1	-0.655473	0.760937	-1.0127	0.598346
ACTBP11	-0.274195	0.879958	0.886457	0.585397
ACTBP14	-1.24315	0.415006	-0.432564	0.734488
ACTBP15	0.561401	0.592856	0.511913	0.612329
ACTBP2	-0.719002	0.398171	0.201139	0.774564
ACTBP6	-1.0608	0.86459	-1.95556	0.715554
ACTBP7	0.723275	0.670009	-0.860608	0.555675
ACTBP8	0.571713	0.697396	0.439881	0.726315
ACTBP9	0.944882	0.780541	0.247253	0.932875
ACTC1	-0.614015	0.883814	0.628722	0.862676
ACTE1P	-0.142394	0.834069	0.594776	0.301385
ACTG1	0.101898	0.649408	-0.0172321	0.929039
ACTG1P1	-0.452743	0.416115	-0.590594	0.227434
ACTG1P10	-0.737331	0.167388	0.424658	0.365562
ACTG1P12	-0.635576	0.735306	-2.22062	0.137824
ACTG1P14	-0.108294	0.864561	-1.81514	0.00100026
ACTG1P15	-0.00508287	0.997466	-0.033525	0.982109
ACTG1P16	-0.328077	0.943552	0	1
ACTG1P17	-0.371187	0.491173	-0.735678	0.0935417
ACTG1P19	-0.609452	0.845409	0.754586	0.778473
ACTG1P20	0.354394	0.544162	-0.015762	0.975675
ACTG1P21	-0.28534	0.833843	-0.913462	0.311669
ACTG1P22	-0.615118	0.870979	-1.00651	0.758191
ACTG1P24	0.0734128	0.937843	-0.622313	0.466458
ACTG1P25	-0.289774	0.434946	0.0417134	0.892487
ACTG1P3	-0.80164	0.201332	-0.148714	0.775227
ACTG1P4	0	1	0.0428339	0.991375
ACTG1P9	-0.406881	0.430098	-1.15121	0.00971194
ACTG2	-0.9842	0.152722	1.02025	0.112354
ACTL11P	0.196904	0.775115	-0.759774	0.206341
ACTL6A	-0.099676	0.659893	-0.0433908	0.824589
ACTN1	0.475391	0.060968	0.0431276	0.843895
ACTN2	-1.5971	0.335871	-2.53891	0.0322821
ACTN3	0.295641	0.859633	-0.14091	0.922725
ACTN4	-0.0933056	0.697959	-0.0831745	0.688622
ACTR10	0.318958	0.0317074	0.0154531	0.90413
ACTR1A	0.172109	0.266095	-0.0187551	0.888398
ACTR1B	-0.25114	0.299002	-0.290312	0.162843
ACTR2	-0.559602	0.152619	-0.391897	0.247229
ACTR3	0.189303	0.493068	0.00516478	0.982718
ACTR3B	0.0957501	0.693057	-0.146945	0.481083
ACTR3C	0.0246211	0.948735	0.00839398	0.979718
ACTR5	0.104933	0.535291	-0.246334	0.0919
ACTR6	0.0742943	0.636389	-0.0695926	0.608911
ACTR8	0.100787	0.601083	0.040345	0.808396
ACTRT3	0.451014	0.378174	-0.357915	0.417614
ACVR1	-0.196343	0.693213	-0.722564	0.0915567
ACVR1B	-0.426173	0.1413	-0.0341399	0.89138
ACVR1C	-0.0723515	0.943213	-0.00505964	0.995401
ACVR2A	-0.250416	0.486793	-0.334089	0.283915
ACVR2B	-0.0680551	0.811023	0.163935	0.505418
ACVRL1	-0.0624404	0.854508	-0.00243113	0.993402
ACY1	0.108713	0.744469	-0.163107	0.571126
ACY3	-0.38945	0.622991	-0.419324	0.60691
ACYP1	-0.0427368	0.867702	0.0580198	0.792771
ACYP2	0.216155	0.186411	-0.110656	0.431424
ADA	0.0472628	0.88926	0.0755112	0.796725
ADA2	-0.136453	0.791348	0.472035	0.289035
ADAD2	-0.238648	0.870997	0.296157	0.80713
ADAL	-0.589586	0.0128846	-0.165781	0.419057
ADAM10	-0.227917	0.479154	0.0848698	0.760178
ADAM11	-0.468506	0.328826	0.162362	0.690141
ADAM12	0.292444	0.690089	0.194556	0.758759
ADAM15	-0.39722	0.342695	0.525189	0.146128
ADAM17	-0.071726	0.793581	-0.0171717	0.942173
ADAM19	0.567174	0.360038	-0.163322	0.760182
ADAM1B	-0.68409	0.334029	0.13997	0.807866
ADAM20	-0.00883484	0.994142	-0.807231	0.268691
ADAM20P1	0.0193068	0.978306	-0.528116	0.347826
ADAM22	-0.192577	0.718973	0.784053	0.0887507
ADAM23	-0.736398	0.5608	1.48694	0.154051
ADAM28	0.0466851	0.927724	0.559623	0.203531
ADAM29	-0.619707	0.239287	0.0470636	0.917894
ADAM32	-0.44423	0.160706	-0.604278	0.0270616
ADAM33	0.716811	0.18909	-0.706924	0.0992684
ADAM3A	-0.960032	0.286024	0.494134	0.562002
ADAM8	0.150233	0.58131	0.216518	0.35722
ADAM9	0.357312	0.129464	0.0312332	0.877987
ADAMDEC1	-0.309655	0.601625	-0.487062	0.341226
ADAMTS1	-0.450934	0.553691	-0.476954	0.434799
ADAMTS10	1.38077	0.0592501	0.0226841	0.970137
ADAMTS13	-0.304984	0.357399	-0.0285944	0.92124
ADAMTS14	0.099136	0.906931	-0.722106	0.324022
ADAMTS16	0.00927715	0.984695	-0.802853	0.0501387
ADAMTS17	1.60999	0.0900212	0.461061	0.577049
ADAMTS18	0.425641	0.71779	-2.10865	0.0218857
ADAMTS2	0.129211	0.862775	-0.818512	0.18654
ADAMTS3	1.0397	0.850994	0.462375	0.922912
ADAMTS4	0.0894851	0.791227	-0.0635728	0.824491
ADAMTS5	-0.758283	0.257565	-1.23654	0.0248989
ADAMTS6	-0.385948	0.696253	1.39251	0.0946775
ADAMTS7	0.715383	0.510337	1.46459	0.100282
ADAMTS7P1	-1.22309	0.599081	2.2164	0.296622
ADAMTS7P3	1.56789	0.225529	0.629169	0.489907
ADAMTS7P4	-0.924632	0.801539	1.57946	0.622287
ADAMTS8	-0.303185	0.740238	-1.14796	0.0686778
ADAMTS9	1.06337	0.243322	-1.76525	0.0367632
ADAMTSL2	0.897041	0.196679	0.0423274	0.940156
ADAMTSL3	-0.413288	0.365038	-0.614585	0.112367
ADAMTSL4	0.0983377	0.689042	-0.159544	0.452087
ADAMTSL5	-0.882938	0.23733	-0.123945	0.848548
ADAP1	0.915637	0.000157904	-0.0818038	0.696267
ADAP2	0.0527152	0.770298	-0.107557	0.490382
ADAR	-0.211074	0.528044	-0.0263957	0.92717
ADARB1	-0.0931512	0.803715	0.177812	0.582609
ADARB2	-1.21529	0.119803	1.40929	0.0445239
ADAT1	-0.208801	0.265144	-0.221446	0.172025
ADAT2	-0.769829	0.0941127	-0.0931259	0.813988
ADAT3	0.56435	0.0673151	0.0302135	0.910302
ADCK1	0.0375395	0.895125	-0.0224463	0.927086
ADCK2	-0.186434	0.4041	0.106907	0.579315
ADCK5	0.700794	0.00451323	-0.0121799	0.954478
ADCY1	0.478326	0.583478	0.701805	0.354115
ADCY10	-0.597198	0.454457	-1.1764	0.100874
ADCY10P1	0.184211	0.617947	-0.810005	0.010607
ADCY2	0.626526	0.202033	-0.482424	0.248604
ADCY3	0.473507	0.268003	0.263564	0.474962
ADCY4	-0.439193	0.137731	-0.088485	0.726474
ADCY5	-0.58433	0.55792	0.455686	0.602535
ADCY6	0.129428	0.796775	0.470909	0.282956
ADCY7	-0.368354	0.216631	0.383049	0.136463
ADCY8	1.93807	0.220211	0.58747	0.676213
ADCY9	0.376674	0.150645	-0.162933	0.471487
ADD1	0.291927	0.184768	-0.0117119	0.95087
ADD2	-0.327918	0.535976	-0.120328	0.795266
ADD3	-0.470042	0.0800816	-0.242467	0.295671
ADGB	-0.334175	0.457535	-0.100787	0.795744
ADGRA2	-0.37272	0.621507	-1.12727	0.0800693
ADGRA3	0.796719	0.297986	-0.510381	0.433041
ADGRB1	0.683976	0.0809485	-0.0987132	0.769024
ADGRB2	1.9683	0.068028	0.0280625	0.975425
ADGRB3	1.13223	0.459003	2.13519	0.0922499
ADGRD1	0.510034	0.3252	0.0336426	0.940091
ADGRD2	-0.281767	0.361972	-0.187573	0.479629
ADGRE1	-0.0856298	0.88868	-0.964496	0.0571891
ADGRE2	-0.663043	0.114278	-0.0500814	0.890067
ADGRE3	0.61739	0.301662	0.398156	0.43965
ADGRE5	-0.872086	0.00832183	-0.0280495	0.921661
ADGRF1	-0.111166	0.824826	-0.746502	0.0744136
ADGRF3	-1.32335	0.0570654	1.39272	0.0229355
ADGRF4	-1.31204	0.625797	0.441233	0.842217
ADGRF5	0.145584	0.923658	0.573865	0.711726
ADGRF5P1	0.529306	0.492391	1.41982	0.0536036
ADGRG1	1.615	0.0148482	0.40327	0.439814
ADGRG2	0.662094	0.242115	-0.0742773	0.879245
ADGRG3	1.28142	0.189317	-0.94602	0.254122
ADGRG4	-0.998099	0.509241	-1.45462	0.289013
ADGRG5	1.36949	0.0303708	0.068497	0.900293
ADGRG6	0.153678	0.923332	0.620385	0.660701
ADGRG7	6.79065	0.16465	-28.8119	1.17802646226664e-11
ADGRL1	-0.484064	0.150912	-0.0301228	0.917299
ADGRL2	0.743978	0.290397	-1.35898	0.0219371
ADGRL3	-0.0318367	0.962855	0.0525099	0.928832
ADGRV1	-0.0407561	0.90434	-0.248312	0.387751
ADH1A	0.413078	0.866537	0.544255	0.802684
ADH1B	-0.374552	0.518243	-0.503642	0.341357
ADH1C	0.693426	0.803754	-1.49755	0.525721
ADH5	0.345084	0.0360358	-0.00233731	0.986877
ADH5P5	-0.00851623	0.997179	0.0977298	0.962513
ADH6	-1.49864	0.180347	-0.225698	0.823567
ADHFE1	-0.130158	0.744489	-0.323283	0.346092
ADI1	0.623624	0.0175478	0.0814688	0.719243
ADIG	0.701489	0.904109	1.00183	0.842037
ADIPOQ	0.0247905	0.963842	-0.904975	0.0621299
ADIPOR1	-0.0228718	0.915482	0.0502144	0.787223
ADIPOR2	0.0830886	0.603762	0.00611137	0.964743
ADIRF	-0.537179	0.383855	0.538528	0.314337
ADK	-0.515172	0.375841	0.280755	0.565755
ADM	0.639796	0.372195	0.648512	0.29455
ADM2	-0.408307	0.382629	-0.112139	0.784153
ADNP	-0.116504	0.469392	-0.00843189	0.951673
ADNP2	-0.207362	0.475409	-0.0538266	0.830152
ADORA1	1.93444	0.119406	0.237528	0.807206
ADORA2A	0.413663	0.49958	0.102234	0.846744
ADORA2B	0.498058	0.388385	-0.102775	0.835308
ADORA2BP1	1.60666	0.110284	0.12407	0.883073
ADORA3	1.69276	0.159096	0.24569	0.811102
ADPGK	0.0276252	0.824837	-0.218808	0.0422693
ADPRH	0.0911253	0.765072	0.182446	0.48927
ADPRHL1	0.610133	0.298125	-0.580222	0.252821
ADPRM	-0.798752	0.00337988	0.211406	0.378725
ADPRS	0.0915039	0.646593	0.142422	0.408448
ADRA1A	-1.07326	0.234928	-0.529533	0.51142
ADRA1B	0.0780864	0.957009	-0.564359	0.657668
ADRA1D	-0.619296	0.841225	0.137889	0.958915
ADRA2B	0.0452361	0.969106	0.0646404	0.94842
ADRB3	0.189106	0.770389	-0.281614	0.616495
ADRM1	0.34072	0.0397263	0.0348633	0.807439
ADSL	0.135883	0.293552	0.0374635	0.737439
ADSS1	-0.447418	0.637865	-0.545671	0.505831
ADSS2	0.0799836	0.577795	0.0230604	0.852667
ADTRP	0.249722	0.619993	-0.0744166	0.864149
AEBP1	-0.0177603	0.981683	-0.00355741	0.995702
AEBP2	-0.0724281	0.734395	-0.230512	0.211347
AEN	0.324124	0.392491	0.065881	0.840519
AFAP1	-0.224818	0.653976	0.189772	0.660699
AFAP1L1	2.03135	0.000904795	0.729437	0.164524
AFAP1L2	0.678175	0.526665	0.0481462	0.958455
AFDN	-0.0789684	0.858466	-0.0768648	0.840706
AFF1	-0.48999	0.245129	-0.0725098	0.842131
AFF2	0.377203	0.559766	-0.217711	0.697868
AFF3	0.184893	0.718099	-0.123494	0.778295
AFF4	-0.287656	0.352028	-0.0874619	0.743091
AFG1L	0.295034	0.316469	-0.205938	0.413864
AFG3L1P	0.173962	0.331917	-0.321747	0.037494
AFG3L2	0.0823862	0.868656	-1.16204	0.00668774
AFMID	-0.0831252	0.786441	-0.0365515	0.890241
AFTPH	-0.162091	0.52008	-0.00212474	0.992212
AGA	0.290789	0.162514	0.0292941	0.870705
AGAP1	0.579535	0.0928844	-0.163263	0.5772
AGAP10P	0.342938	0.479399	0.260836	0.549468
AGAP11	0.468398	0.450515	0.0375524	0.943933
AGAP12P	-0.141314	0.793359	0.15168	0.748869
AGAP14P	0.844122	0.569986	-0.724887	0.491809
AGAP2	0.142373	0.501634	0.121257	0.507719
AGAP3	0.0887711	0.796519	-0.289556	0.329871
AGAP4	-0.198854	0.577133	-0.0643359	0.834549
AGAP5	-0.0593579	0.894399	-0.144768	0.709318
AGAP7P	1.46342	0.172325	-0.0637317	0.943437
AGAP9	0.0350878	0.957306	-0.355735	0.529389
AGBL2	0.578691	0.288446	-1.12647	0.0154672
AGBL3	-0.285032	0.568286	-0.129662	0.765842
AGBL4	-0.552201	0.493425	-0.137668	0.836412
AGBL5	-0.0990857	0.61426	0.0831631	0.623856
AGER	0.0526108	0.887058	-0.576116	0.0714702
AGFG1	0.134979	0.645103	0.0241108	0.924112
AGFG2	0.325964	0.325769	0.101478	0.723131
AGGF1	0.157458	0.523537	0.0195757	0.926838
AGGF1P1	1.31424	0.219295	0.411073	0.660618
AGGF1P10	-1.29344	0.803764	0.883686	0.845497
AGGF1P2	0.320037	0.67441	0.948368	0.191502
AGGF1P8	-0.250222	0.690763	-0.969404	0.0558878
AGK	0.178065	0.182657	-0.164902	0.151732
AGL	-0.0744571	0.769774	0.143972	0.512623
AGMAT	0.723035	0.0320481	-0.350783	0.20514
AGMO	-0.902502	0.410598	-2.00441	0.0171732
AGO1	-0.535415	0.0315969	-0.0900044	0.675499
AGO2	0.170548	0.637207	0.034906	0.910977
AGO3	-0.121741	0.618658	-0.186281	0.377893
AGO4	-0.0678017	0.68318	-0.0446535	0.755704
AGPAT1	-0.0215885	0.918835	0.200355	0.273052
AGPAT2	0.248699	0.21572	0.131127	0.449513
AGPAT3	-0.159033	0.266787	0.0670938	0.587555
AGPAT4	-0.0718792	0.812781	-0.338957	0.195333
AGPAT5	-0.435019	0.186783	-0.00931294	0.973851
AGPS	0.308139	0.576799	0.338932	0.477676
AGR2	1.37464	0.291722	0.124479	0.912447
AGRN	-0.0512504	0.891636	0.141062	0.664059
AGTPBP1	-0.188816	0.444072	-0.0145478	0.945458
AGTRAP	0.0341223	0.93687	0.136641	0.713097
AGXT	0.368203	0.567616	0.0335916	0.950281
AGXT2	1.46087	0.390876	0.752438	0.618683
AHCTF1	0.648879	0.1888	-0.168696	0.692292
AHCTF1P1	0.888152	0.471122	-0.0814832	0.938215
AHCY	-0.0542729	0.819567	0.0444358	0.82861
AHCYL1	-0.188362	0.372548	0.0362928	0.84223
AHCYL2	0.21153	0.582745	0.126131	0.704514
AHCYP2	1.23244	0.361565	1.72523	0.123955
AHDC1	-0.0256189	0.927557	0.466586	0.0554388
AHI1	-0.638766	0.094751	-0.385418	0.24273
AHNAK	-0.181357	0.473708	0.17162	0.432242
AHNAK2	0.738684	0.248588	0.107042	0.846681
AHR	-0.593429	0.0755284	0.00511823	0.985834
AHRR	-0.373377	0.72465	-0.784211	0.391868
AHSA1	0.144848	0.551723	0.0787907	0.707671
AHSA2P	0.142377	0.563727	-0.36838	0.083482
AHSP	-1.3361	0.765136	-2.12469	0.580485
AICDA	0.939025	0.0291071	-0.0988585	0.777213
AIDA	0.0836108	0.693894	0.00942561	0.959026
AIDAP1	0.456887	0.829443	-0.15287	0.931001
AIDAP2	-0.562741	0.294657	-0.657442	0.150266
AIF1	0.0646574	0.900828	0.190565	0.67036
AIF1L	0.866967	0.666959	1.06371	0.529119
AIFM1	0.236811	0.194202	0.193042	0.220239
AIFM2	0.533586	0.0432864	0.0508518	0.823406
AIFM3	0.104303	0.737095	-0.116452	0.664251
AIG1	0.598362	0.0702405	0.152763	0.591822
AIG1P1	-1.81601	0.341681	-1.11731	0.510263
AIM2	0.361747	0.451611	0.780338	0.0638649
AIMP1	-0.0435252	0.851744	0.270459	0.177839
AIMP2	0.217577	0.327924	0.0369962	0.847319
AIP	0.191091	0.282807	0.185719	0.226821
AIPL1	0.755339	0.345454	-0.638164	0.312041
AIRE	0.727363	0.195898	-0.00866631	0.98547
AJUBA	0.318723	0.690503	-0.576002	0.395922
AK1	-0.288183	0.510185	-0.301107	0.42603
AK2	0.0683119	0.874645	0.130787	0.726234
AK2P2	2.04009	0.620979	-0.0298606	0.993335
AK3	-0.0998347	0.68556	0.0696727	0.743442
AK3P2	-1.80398	0.431928	0.879088	0.670115
AK3P3	-0.650042	0.364612	0.433944	0.504751
AK3P5	0.253013	0.815824	-1.7078	0.0848319
AK4	-0.349505	0.267648	0.100214	0.712761
AK4P1	2.28033	0.105626	-0.908713	0.429014
AK4P2	0.0776022	0.991464	1.43735	0.818406
AK4P4	0.685437	0.523154	0.565299	0.422881
AK5	-0.0162237	0.978354	-0.571122	0.266867
AK6	0.336463	0.0446818	0.0365695	0.800917
AK7	0.704463	0.170795	0.0721704	0.867755
AK8	0.75956	0.138755	0.23618	0.595229
AK9	-0.234123	0.278901	-0.0517062	0.780617
AKAP1	-0.0710811	0.689239	0.0456891	0.766058
AKAP10	-0.291979	0.10712	-0.0134427	0.93154
AKAP11	-0.149779	0.477056	0.0779931	0.668151
AKAP12	-0.829577	0.300024	0.0694501	0.920297
AKAP13	-0.0927634	0.666949	-0.0561208	0.763032
AKAP14	0	1	0.266471	0.910339
AKAP17A	-0.0022453	0.989379	-0.230068	0.113995
AKAP17BP	1.08033	0.479073	-1.09392	0.362851
AKAP3	-0.226537	0.78173	-0.447731	0.525235
AKAP5	-0.0597276	0.912258	0.368733	0.430581
AKAP6	0.187995	0.736752	0.617989	0.202064
AKAP7	-0.143803	0.579762	-0.0895836	0.689237
AKAP8	0.229784	0.324365	-0.236746	0.239632
AKAP8L	-0.148256	0.427727	-0.143591	0.373758
AKAP9	0.474931	0.159499	-0.481466	0.097342
AKIP1	-0.0714203	0.78813	-0.0608989	0.79073
AKIRIN1	0.0732819	0.72584	0.0489898	0.785991
AKIRIN2	0.134163	0.595543	-0.0204045	0.925489
AKNA	0.0697511	0.778997	-0.170516	0.427186
AKNAD1	-0.0253447	0.970971	-0.789949	0.196944
AKR1A1	0.343005	0.113482	-0.310247	0.0971131
AKR1B1	0.821751	0.0340045	0.180479	0.589573
AKR1B10	-0.545235	0.462666	-1.10494	0.0883261
AKR1B10P2	-0.810592	0.493361	0.362887	0.780852
AKR1B15	-0.303692	0.19124	-0.154385	0.441375
AKR1B1P1	0.111592	0.980296	0.022778	0.995403
AKR1C1	-1.25988	0.0268015	-0.206179	0.675107
AKR1C2	0.239963	0.695029	-0.283267	0.59561
AKR1C3	1.99035	0.00212253	0.0898603	0.871998
AKR1C4	1.5725	0.147442	0.707483	0.465099
AKR1C5P	-2.14911	0.284634	-1.20539	0.493177
AKR1C6P	-0.158708	0.8913	0.895746	0.396023
AKR1C7P	-0.422731	0.457138	0.647188	0.195033
AKR1C8	-0.99169	0.363083	0.117555	0.904858
AKR1D1	-0.272814	0.659001	-0.961792	0.0895708
AKR1D1P1	0.476141	0.925301	-0.438315	0.919687
AKR1E2	-0.10607	0.762511	-0.103057	0.735558
AKR7A2	-0.0280118	0.970429	-0.0786875	0.903097
AKR7A2P1	-0.606474	0.7015	1.53671	0.240267
AKR7A3	0.363064	0.49185	0.299364	0.496172
AKR7L	0.458284	0.311107	-0.722504	0.0523667
AKT1	0.0360085	0.862675	-0.34882	0.0521813
AKT1S1	0.606126	0.0600005	0.0642053	0.817461
AKT2	-0.113605	0.421696	0.0356853	0.770083
AKT3	-0.536401	0.153467	-0.590734	0.0715078
AKTIP	0.0915287	0.657398	-0.0344564	0.846631
ALAD	-0.211574	0.269753	0.199385	0.228189
ALAS1	0.436284	0.169505	-0.0998125	0.715789
ALAS2	-2.79774	0.00152097	-0.509463	0.490694
ALB	-1.34948	0.466659	0.455683	0.792316
ALCAM	0.0404216	0.87702	-0.0190677	0.932628
ALDH16A1	0.554437	0.0137496	0.0240632	0.901398
ALDH18A1	0.33958	0.365588	0.0763446	0.812635
ALDH1A1	-0.232415	0.663785	0.976819	0.0342791
ALDH1A2	-1.69334	0.029941	-0.88532	0.188526
ALDH1A3	1.23496	0.0957292	0.683363	0.287108
ALDH1B1	-0.271162	0.594863	0.340585	0.439444
ALDH1L1	-0.668774	0.252356	-0.0845962	0.8648
ALDH1L2	0.239616	0.667876	-0.189528	0.694653
ALDH2	0.56092	0.0499593	0.120077	0.626886
ALDH3A1	1.02544	0.148468	-0.354266	0.534002
ALDH3A2	0.21939	0.380324	0.0531557	0.805185
ALDH3B1	-0.101023	0.69808	0.0711688	0.751498
ALDH4A1	0.483837	0.0984265	0.248923	0.325207
ALDH5A1	0.565347	0.47322	0.14692	0.827738
ALDH6A1	-0.348222	0.349145	0.12525	0.695764
ALDH7A1	0.529582	0.145572	-0.219148	0.482797
ALDH8A1	0.470066	0.296006	-0.491473	0.195534
ALDH9A1	-0.204457	0.702011	-0.487242	0.289551
ALDOA	1.42004	0.0402242	0.149215	0.80278
ALDOB	-0.0871996	0.896345	-0.690567	0.189436
ALDOC	-0.148316	0.761321	0.457979	0.277401
ALG1	0.0103659	0.988236	0.437011	0.471399
ALG10	-0.436517	0.121515	0.116488	0.632617
ALG10B	-0.450099	0.0358771	0.043895	0.812669
ALG11	-0.121284	0.483993	-0.079856	0.59387
ALG12	0.232277	0.163413	0.0870095	0.545343
ALG13	0.165369	0.511638	-0.324743	0.135615
ALG14	0.677359	0.0452346	0.304014	0.297639
ALG1L10P	0.280986	0.902076	0.538708	0.784635
ALG1L12P	0	1	0	1
ALG1L13P	-0.152787	0.768754	-0.344423	0.445249
ALG1L2	-1.09359	0.0230998	-0.0698319	0.867147
ALG1L6P	-0.423441	0.452484	-0.13432	0.764307
ALG1L9P	-1.63132	0.332321	0.740348	0.634448
ALG2	0.232578	0.390902	0.0393768	0.866428
ALG3	-0.0805642	0.800326	0.0768202	0.778543
ALG5	0.2472	0.259821	0.141455	0.454506
ALG6	-0.257395	0.402972	-0.498698	0.0593946
ALG8	0.132513	0.670078	-0.102828	0.701151
ALG9	0.220714	0.229304	-0.0581834	0.713191
ALK	0.0428388	0.954674	-1.04132	0.102774
ALKAL2	0.549931	0.664507	-1.10601	0.322565
ALKBH1	0.171994	0.255182	-0.0206738	0.874517
ALKBH2	-0.250074	0.313926	-0.0397034	0.851481
ALKBH3	0.140884	0.453756	0.200696	0.216159
ALKBH4	-0.101996	0.651871	-0.0254816	0.896255
ALKBH5	-0.0632444	0.745067	0.212204	0.206425
ALKBH6	-0.0206305	0.946137	-0.000846385	0.997437
ALKBH7	0.401098	0.0466418	0.262714	0.131317
ALKBH8	-0.453095	0.415699	-0.739955	0.116253
ALMS1	0.158581	0.494994	-0.0315796	0.87595
ALMS1P1	0.251141	0.563851	-0.597712	0.097012
ALOX12	-0.0928682	0.643149	0.166419	0.338167
ALOX12B	0.00648449	0.996643	-0.421885	0.747558
ALOX12P1	0.64104	0.634066	-0.999222	0.296244
ALOX12P2	2.22692	0.469214	-1.4303	0.585055
ALOX15	-1.30902	0.238336	0.357848	0.709125
ALOX15B	-0.0257596	0.939971	-0.14328	0.627534
ALOX5	-0.890986	0.0659494	-0.30093	0.471802
ALOX5AP	0.328669	0.769514	0.75562	0.503572
ALPK1	-0.680391	0.0314018	-0.0678624	0.803547
ALPK2	0.150548	0.846231	-0.433333	0.51786
ALPK3	0.775036	0.522795	-0.407296	0.698647
ALPL	1.45803	0.282251	0.553603	0.637873
ALPP	-1.88013	0.017194	-0.267475	0.671276
ALS2	-0.110443	0.514292	-0.0643172	0.66028
ALS2CL	-0.400513	0.338428	-1.21243	0.000711786
ALX3	-0.573776	0.0192481	0.162095	0.446755
ALX4	-0.943598	0.375482	0.299338	0.783195
ALYREF	0.331986	0.493953	-0.322511	0.434275
AMACR	0.0864857	0.8295	0.11286	0.745118
AMBN	0.904725	0.743131	1.15718	0.630224
AMBP	1.49296	0.283494	1.34594	0.261613
AMBRA1	0.0834367	0.73582	0.0924287	0.665188
AMD1	-0.597036	0.0151691	-0.0273806	0.897384
AMD1P1	-1.42907	0.174809	1.92984	0.0607209
AMD1P3	-1.07762	0.176397	0.703373	0.327878
AMD1P4	-0.0464123	0.90967	-0.495718	0.151302
AMDHD1	-0.146489	0.711782	-0.31639	0.366842
AMDHD2	0.390571	0.139224	-0.112671	0.621602
AMELX	0	1	0	1
AMER1	-0.181725	0.520451	0.261751	0.286595
AMER2	-1.10958	0.035966	-0.542145	0.232348
AMFR	-0.0550071	0.781725	0.232649	0.174753
AMH	-0.461102	0.611109	-0.119583	0.869438
AMHR2	0	1	1.97452	0.221459
AMIGO1	-0.0027255	0.996894	0.425979	0.481329
AMIGO2	0.127288	0.834825	0.65323	0.219154
AMMECR1	-0.348751	0.0901937	-0.0552074	0.757799
AMMECR1L	1.36426	0.231756	-1.06599	0.274621
AMN	-0.052363	0.954852	0.0108137	0.98898
AMN1	-0.517857	0.0245738	-0.177794	0.372525
AMOT	0.556702	0.535451	0.70449	0.363625
AMOTL1	0.72997	0.112012	0.84042	0.0333647
AMOTL2	2.02896	0.162769	-0.583464	0.63942
AMPD1	0	1	-0.407812	0.936576
AMPD2	-0.521926	0.171391	-0.0187448	0.954604
AMPD3	-0.157614	0.631739	-0.474967	0.0941538
AMPH	-0.640247	0.418389	-0.552673	0.411365
AMT	-0.325217	0.454589	-0.52083	0.164286
AMY2B	-0.616139	0.14325	-0.776218	0.0322133
AMZ1	-0.673812	0.370716	-0.584933	0.368032
AMZ2	0.216854	0.413523	-0.0455578	0.84229
AMZ2P1	0.195775	0.639008	-0.358066	0.320597
AMZ2P2	-1.50376	0.253689	-1.32838	0.206515
ANAPC1	-0.123362	0.388755	-0.0359319	0.771718
ANAPC10	0.161936	0.303486	-0.0380796	0.778956
ANAPC11	0.443403	0.0235303	0.225916	0.181389
ANAPC13	-0.188451	0.426448	0.42122	0.0403253
ANAPC15	1.05987	0.000132171	-0.105999	0.656837
ANAPC16	0.0924222	0.50366	0.098761	0.408081
ANAPC1P1	-0.270403	0.95749	2.7284	0.530632
ANAPC1P2	-0.111165	0.683905	0.0183104	0.93791
ANAPC1P3	0.452163	0.358014	0.489353	0.245593
ANAPC1P4	0.224475	0.711776	0.223916	0.669207
ANAPC2	0.132746	0.373645	-0.0653386	0.612126
ANAPC4	0.148928	0.459217	-0.153958	0.375602
ANAPC5	0.0515645	0.62992	0.0195039	0.832854
ANAPC7	-0.0552564	0.815182	-0.0455008	0.823722
ANG	-0.365831	0.580906	0.0104446	0.985415
ANGEL1	-0.615092	0.131911	-0.149105	0.669103
ANGEL2	-0.198523	0.176672	-0.190592	0.133544
ANGPT1	0.510545	0.450361	-0.113164	0.841028
ANGPT2	-0.863941	0.0386418	-0.355056	0.317444
ANGPT4	-0.028194	0.951941	-0.170566	0.664047
ANGPTL1	0.125947	0.935024	2.02311	0.101371
ANGPTL2	0.377189	0.866784	-0.548926	0.776972
ANGPTL3	-0.825251	0.62929	1.5607	0.303706
ANGPTL4	-0.795247	0.363169	-0.121221	0.872428
ANGPTL6	-0.411824	0.62475	-0.155295	0.832979
ANGPTL7	-1.58292	0.107206	-2.00225	0.00764073
ANGPTL8	1.87478	0.146725	0.423587	0.665907
ANK1	-1.22308	0.0569289	0.40823	0.460951
ANK2	-0.47159	0.627201	-0.650018	0.435891
ANK3	0.566659	0.403035	0.541852	0.356739
ANKAR	-0.246454	0.433634	-0.177669	0.512885
ANKDD1A	-0.245882	0.562018	-0.0942773	0.795103
ANKDD1B	0.819104	0.746106	0	1
ANKEF1	-0.449739	0.439465	0.727811	0.147264
ANKFN1	-1.12481	0.779727	0.53519	0.877461
ANKFY1	-0.189768	0.332659	0.00792739	0.962601
ANKH	0.516885	0.092546	0.400423	0.131244
ANKHD1	-0.286129	0.0897584	-0.160558	0.270167
ANKHD1-EIF4EBP3	0.362064	0.0732721	0.0314276	0.857237
ANKIB1	-0.353113	0.119495	0.0162389	0.933937
ANKLE1	-0.413614	0.11221	0.0226913	0.91887
ANKLE2	-0.235824	0.12165	-0.43219	0.00101608
ANKMY1	-0.173381	0.474205	-0.150735	0.470548
ANKMY2	0.183878	0.314544	-0.11417	0.469599
ANKRA2	-0.424684	0.0449879	-0.363862	0.0466538
ANKRD10	-0.478559	0.06643	-0.369638	0.100537
ANKRD11	-0.0578259	0.729455	-0.0380861	0.791952
ANKRD11P2	-1.3113	0.782613	0.858025	0.835629
ANKRD12	-0.0913684	0.65468	-0.0540557	0.759375
ANKRD13A	0.128213	0.504267	-0.0251161	0.879618
ANKRD13B	0.0781027	0.905063	-0.165784	0.759141
ANKRD13C	-0.0484499	0.717361	-0.101592	0.38075
ANKRD13D	-0.258492	0.245985	-0.029946	0.876398
ANKRD16	0.36296	0.178711	-0.00880025	0.96994
ANKRD17	-0.284869	0.266987	-0.0929868	0.674812
ANKRD18A	-0.00487522	0.993839	-0.277271	0.609682
ANKRD18B	-0.099484	0.92305	0.719991	0.413971
ANKRD18CP	0.852255	0.61064	-0.19881	0.891347
ANKRD18DP	0.767309	0.344645	-0.920904	0.178523
ANKRD18EP	-0.473007	0.241609	-0.261043	0.455368
ANKRD2	-0.713899	0.40398	-0.745719	0.310319
ANKRD20A1	-1.1064	0.0284054	-1.10126	0.0132753
ANKRD20A10P	0.654581	0.913926	1.0677	0.838047
ANKRD20A11P	0.631169	0.673143	0.60119	0.648959
ANKRD20A17P	0.0912796	0.965636	0.89251	0.588425
ANKRD20A21P	-2.08889	0.485816	-0.636055	0.812346
ANKRD20A5P	0.570387	0.625201	-0.126039	0.900723
ANKRD20A9P	0.471967	0.776347	0.228151	0.877021
ANKRD22	-0.178871	0.77414	-0.525872	0.32665
ANKRD23	-0.186628	0.470074	0.0433695	0.843436
ANKRD24	-0.411058	0.683494	-0.632126	0.462231
ANKRD26	-0.367652	0.539955	-0.815191	0.0996453
ANKRD26P4	1.03454	0.629066	-1.16214	0.514175
ANKRD27	-0.119688	0.463473	-0.138292	0.32791
ANKRD28	-0.642156	0.163092	-0.284945	0.473252
ANKRD29	-1.1265	0.162103	-0.863461	0.21233
ANKRD30B	-0.601366	0.446218	-0.735188	0.304239
ANKRD30BL	0.262827	0.603727	-0.370743	0.394395
ANKRD30BP2	-2.30165	0.600494	0	1
ANKRD30BP3	-0.611747	0.74996	-1.13228	0.449966
ANKRD31	-0.680085	0.576666	0.483774	0.643189
ANKRD33	1.98584	0.257766	1.05114	0.460231
ANKRD33B	0.122129	0.886397	0.147977	0.841091
ANKRD33BP1	0.883598	0.349649	0.401442	0.633197
ANKRD33BP5	0.00683301	0.99674	-0.942618	0.534389
ANKRD33BP8	1.11618	0.851877	0	1
ANKRD33BP9	0.2841	0.897701	0.334152	0.874896
ANKRD34A	-0.609988	0.233387	-0.204059	0.639947
ANKRD34B	-1.94369	0.115958	-0.57913	0.626638
ANKRD35	2.73877	0.00303774	0.641333	0.278931
ANKRD36	-0.18198	0.581178	-0.640911	0.0241549
ANKRD36B	-0.251222	0.748697	-0.860655	0.207972
ANKRD36C	-0.293309	0.404559	0.0199147	0.947908
ANKRD37	0.431738	0.444169	0.379669	0.435595
ANKRD39	0.363595	0.0600807	0.103917	0.530627
ANKRD40	-0.112591	0.459999	-0.115678	0.379808
ANKRD40CL	-0.157388	0.821043	-0.748499	0.205794
ANKRD42	-0.373818	0.0188595	0.0654294	0.6342
ANKRD44	-0.510761	0.134625	0.0427773	0.884631
ANKRD45	0.182257	0.704731	-0.388677	0.35328
ANKRD46	-0.0599162	0.779892	-0.0793961	0.669737
ANKRD49	-0.202916	0.34337	-0.2067	0.26425
ANKRD49P1	-1.39408	0.0498458	0.185822	0.779217
ANKRD49P2	-1.58322	0.299096	-0.229192	0.841132
ANKRD50	0.39776	0.206153	0.0887221	0.744284
ANKRD52	0.129632	0.603914	-0.00100099	0.996298
ANKRD53	-1.64568	0.0378299	0.916092	0.204529
ANKRD54	0.0642374	0.726718	0.0454336	0.774544
ANKRD54P1	-1.15198	0.83151	-0.339056	0.942254
ANKRD55	-0.402856	0.398207	0.0268362	0.948072
ANKRD6	-0.275	0.363516	-0.135412	0.605759
ANKRD62	-1.19183	0.126571	-0.216188	0.755969
ANKRD62P1	0.148748	0.945656	-0.897985	0.633526
ANKRD65	0.0770306	0.942799	0.378688	0.678391
ANKRD66	0.843046	0.4833	-0.685123	0.474785
ANKRD7	2.811	0.0150102	-0.0526634	0.927164
ANKRD9	0.903235	0.0855172	0.612458	0.176568
ANKS1A	-0.189711	0.20987	0.0943789	0.470616
ANKS1B	-0.482945	0.0849488	-0.135151	0.586797
ANKS3	-0.062711	0.773294	-0.10213	0.587085
ANKS4B	-1.01288	0.0478965	-0.109157	0.809417
ANKS6	-1.11295	0.00182871	-0.0618744	0.841106
ANKUB1	-0.96346	0.121762	-1.24193	0.0194969
ANKZF1	-0.274284	0.434394	-0.099118	0.743335
ANLN	-0.2119	0.640011	-0.334259	0.392419
ANO1	-3.77259	0.222977	0.0168926	0.994969
ANO10	0.232606	0.391279	-0.0214374	0.926965
ANO2	0.106797	0.965619	-0.461775	0.828882
ANO5	0.0540837	0.960104	0.0781883	0.93084
ANO6	-0.106913	0.670553	0.126595	0.559503
ANO7	0.331592	0.36135	0.481695	0.12306
ANO7L1	-0.790041	0.44832	-1.04123	0.306309
ANO8	-0.184607	0.32892	-0.0500846	0.75868
ANO9	0.644249	0.311066	-0.454099	0.40826
ANOS1	-0.967011	0.203056	-0.822709	0.208168
ANOS2P	-4.51424	0.0127095	2.12469	0.164283
ANP32A	0.0562277	0.693219	0.0344947	0.779185
ANP32AP1	0.508256	0.816635	1.0864	0.56492
ANP32B	-0.101535	0.615065	0.231547	0.184131
ANP32BP1	0.426782	0.919691	-1.45995	0.688437
ANP32E	-0.16809	0.379581	0.139539	0.398494
ANPEP	0.345662	0.398	0.118661	0.736783
ANTKMT	0.315799	0.230332	0.0528599	0.816204
ANTXR1	-0.911683	0.638653	-0.350093	0.835571
ANTXR2	0.0667627	0.84189	0.0156119	0.956911
ANTXRL	1.11764	0.765585	0	1
ANTXRLP1	-2.5116	0.329944	2.40883	0.30007
ANXA1	-0.377975	0.258925	-0.254898	0.377766
ANXA10	0	1	-0.884438	0.72588
ANXA11	0.436578	0.0226076	-0.0245026	0.882159
ANXA13	0.0501661	0.924945	-0.466862	0.297566
ANXA2	0.117399	0.68098	-0.136083	0.580934
ANXA2P1	0.839453	0.746384	-1.78309	0.422925
ANXA2P2	0.420947	0.521787	-0.405733	0.479505
ANXA2R	-0.689451	0.0949432	-0.431531	0.222071
ANXA3	1.20055	0.0801524	-0.659876	0.265022
ANXA4	0.0590597	0.821323	-0.182131	0.419768
ANXA5	0.452233	0.0584444	0.000592677	0.997708
ANXA6	0.774422	0.0768656	0.0869514	0.818013
ANXA7	0.193112	0.285384	-0.0407347	0.794133
ANXA8	1.26517	0.0950432	-0.483063	0.372138
ANXA8L1	0.644435	0.510785	1.10633	0.201511
ANXA9	-0.0885807	0.700926	0.0639661	0.748458
AOAH	-0.147341	0.759633	0.29136	0.483074
AOC1	0.0521479	0.937148	-0.139057	0.80804
AOC2	-0.882061	0.0219368	0.309786	0.363596
AOC3	-0.140603	0.801166	0.438819	0.369794
AOC4P	-1.79452	0.210919	1.48749	0.262795
AOPEP	-0.218683	0.477446	-0.53968	0.0405628
AOX1	0.590624	0.603425	1.53451	0.107488
AOX2P	0	1	-0.902795	0.876939
AP1AR	-0.214571	0.660665	0.185716	0.663063
AP1B1	0.329509	0.0787826	0.180145	0.265498
AP1G1	-0.277876	0.510016	0.024652	0.946093
AP1G2	0.254127	0.265483	-0.380426	0.0534256
AP1M1	0.104119	0.436991	0.0145137	0.900176
AP1M2	0.45229	0.668263	-0.97352	0.160899
AP1S1	0.147547	0.475131	0.159779	0.370515
AP1S2	-0.00428183	0.987641	0.228636	0.338007
AP1S3	0.219403	0.506826	-0.10355	0.717196
AP2A1	0.598252	0.0632517	0.00204106	0.994142
AP2A2	0.0794187	0.634604	-0.00277231	0.984681
AP2B1	-0.0396596	0.817402	0.0133373	0.928357
AP2M1	0.0717169	0.655958	-0.017064	0.902266
AP2S1	0.563875	0.180659	0.305498	0.400803
AP3B1	2.05068	0.00559865	0.0147546	0.981423
AP3B2	-0.47601	0.232895	-0.285513	0.409163
AP3D1	0.337186	0.35453	-0.0617009	0.844022
AP3M1	-0.335191	0.299788	0.00883072	0.974775
AP3M2	-0.0814647	0.768856	-0.0552999	0.817325
AP3S1	0.11273	0.444957	0.0318693	0.802512
AP3S2	-0.320209	0.103618	-0.298222	0.0794483
AP4B1	-0.272353	0.199721	-0.130089	0.477717
AP4E1	-0.204959	0.267469	0.0186125	0.907141
AP4M1	0.430615	0.144169	-0.140576	0.581018
AP4S1	-0.488223	0.64643	-0.163598	0.86482
AP5M1	-0.206708	0.371411	0.0422695	0.832393
AP5S1	-0.0048222	0.983796	0.0204065	0.920707
AP5Z1	0.280957	0.268366	-0.29236	0.182124
APAF1	0.0441234	0.850008	0.00696578	0.972459
APBA1	-0.0543964	0.914607	0.116477	0.790211
APBA2	-0.60096	0.416762	0.213128	0.736452
APBA3	0.267399	0.241275	0.0551107	0.780047
APBB1	0.199211	0.62415	0.490374	0.155404
APBB1IP	-0.574082	0.103998	-0.00342892	0.991021
APBB2	0.542686	0.323539	0.381657	0.421201
APBB3	-0.1914	0.601895	-0.378876	0.231245
APC	-0.20628	0.593637	0.00317982	0.992399
APC2	-0.342614	0.20804	0.242808	0.303796
APCDD1	0.93947	0.110357	1.4933	0.00350247
APCDD1L	0.949224	0.540894	0.0133248	0.991938
APEH	0.173906	0.357458	0.102289	0.530673
APELA	-0.419792	0.45067	-1.21088	0.0119805
APEX1	-0.30112	0.267028	-0.0229712	0.921813
APEX2	0.0877022	0.52575	0.0383542	0.748113
APH1A	0.12766	0.341606	0.0923472	0.425547
APH1B	0.162419	0.341799	-0.080929	0.583082
API5	-0.0648752	0.706646	-0.0616056	0.678956
API5P1	-2.116	0.693506	0.867185	0.852992
APIP	0.239307	0.236072	0.0725359	0.677584
APLF	-0.0128819	0.955655	-0.201556	0.316366
APLN	0.150331	0.907437	0.505941	0.650109
APLP1	0.261453	0.749697	1.05548	0.152394
APLP2	0.0468081	0.870407	-0.00360219	0.988396
APMAP	0.0948897	0.655355	0.164959	0.36868
APOA1	0.729522	0.477208	-0.477855	0.546858
APOA2	-0.419416	0.584932	-1.22839	0.0275352
APOA4	0	1	0	1
APOB	-0.444359	0.704762	-0.509134	0.604703
APOBEC3A	-2.25624	0.00307273	-0.983016	0.133512
APOBEC3B	-1.18848	0.192168	0.886893	0.25159
APOBEC3C	-0.116285	0.619714	0.126892	0.53056
APOBEC3D	0.330928	0.512011	0.476932	0.276231
APOBEC3F	0.225488	0.487274	-0.358578	0.20206
APOBEC3G	-0.009581	0.976298	-0.114598	0.680711
APOBEC3H	0.0332008	0.949245	-0.0827937	0.855314
APOBEC4	1.69644	0.384255	-0.571509	0.693547
APOBR	0.854762	0.0483123	0.445011	0.233579
APOC1	0.240892	0.723552	0.0150676	0.979576
APOC2	0.0313857	0.964155	-0.0161236	0.978612
APOC3	0	1	0	1
APOC4	-0.0230298	0.967564	-0.0253704	0.957782
APOC4-APOC2	-0.983325	0.330401	-0.158048	0.859957
APOD	-0.329038	0.608756	0.457663	0.413414
APOE	0.920934	0.0630828	0.365424	0.392991
APOF	0.365783	0.542377	0.0613811	0.914894
APOH	0.68272	0.668842	0.161792	0.906455
APOL1	-0.320164	0.336787	-0.0887551	0.758398
APOL2	-0.171318	0.59975	-0.0744625	0.791618
APOL3	-0.691438	0.0238813	-0.170971	0.517186
APOL4	-0.455162	0.495981	0.656734	0.255051
APOL6	-0.0897172	0.779008	-0.177882	0.519381
APOLD1	-1.38282	0.0384593	0.13504	0.817357
APOM	-0.379418	0.179971	-0.279435	0.259131
APOO	0.417976	0.23989	-0.243886	0.426887
APOOL	-0.083301	0.824249	-0.214641	0.507436
APOOP4	0	1	0	1
APP	0.41667	0.0503653	-0.049354	0.788304
APPBP2	-0.0444664	0.859332	-0.0330048	0.878945
APPL1	-0.330543	0.0826681	0.040883	0.803751
APPL2	-0.244888	0.171475	-0.107878	0.485618
APRT	0.366204	0.0553966	0.241235	0.143553
APTX	0.0443972	0.918799	0.532197	0.163009
AQP1	-0.0330523	0.98185	1.14872	0.422001
AQP10	0.696769	0.720403	-1.18202	0.467985
AQP11	0.243494	0.886298	1.64185	0.263723
AQP12A	0.812518	0.910815	-1.48857	0.811169
AQP12B	-0.990036	0.821479	-2.21685	0.551628
AQP2	-0.320107	0.888671	0.153668	0.93236
AQP3	-0.315264	0.638855	1.19962	0.0386218
AQP5	-1.06392	0.268933	0.427413	0.593611
AQP6	-1.88795	0.00354134	-0.551346	0.307377
AQP7	-0.486603	0.484336	0.161242	0.799266
AQP8	-0.509888	0.659699	-0.707993	0.558926
AQP9	-0.931504	0.103502	0.0240456	0.961133
AQR	0.14066	0.252893	0.0334874	0.752998
AR	-1.95359	0.00710434	-1.62767	0.00652054
ARAF	0.249413	0.0704043	0.0131772	0.911907
ARAP1	0.127861	0.473819	-0.0824634	0.592496
ARAP2	-0.157699	0.644126	-0.104585	0.722776
ARAP3	0.305681	0.44413	0.33596	0.326373
ARC	-1.6406	0.0869173	-2.40064	0.00147305
ARCN1	0.018134	0.923529	0.00169206	0.991723
AREG	-0.327774	0.750328	-0.810117	0.362515
AREL1	-0.154744	0.342633	-0.0230962	0.869699
ARF1	0.151563	0.294498	0.0569172	0.648362
ARF1P2	-1.72887	0.317737	-0.312453	0.843089
ARF3	0.125807	0.440745	-0.0083749	0.952595
ARF4	0.0894334	0.66065	0.0708265	0.687148
ARF4P2	-0.769882	0.70898	-0.514239	0.766707
ARF5	0.231903	0.128754	0.0389869	0.767411
ARF6	0.0267465	0.884432	0.109511	0.490726
ARFGAP1	0.00867668	0.954911	-0.0842839	0.524651
ARFGAP2	0.141486	0.3177	0.0536211	0.661139
ARFGAP3	0.157006	0.555223	-0.105961	0.644524
ARFGEF1	-0.11594	0.401012	-0.0938203	0.431577
ARFGEF2	-0.264182	0.269509	-0.0720238	0.727331
ARFGEF3	-0.576446	0.178983	0.578608	0.103245
ARFIP1	0.150599	0.545778	-0.505876	0.0185913
ARFIP2	-0.165899	0.230812	-0.278508	0.0194025
ARFRP1	0.0876543	0.645639	-0.104309	0.526337
ARG1	-1.23782	0.131733	-1.60288	0.011123
ARG2	0.374951	0.371034	-0.120469	0.730655
ARGFX	-0.135359	0.578472	-0.402937	0.0550722
ARGFXP1	-0.184633	0.687284	0.192007	0.646029
ARGFXP2	-0.40671	0.308519	-0.42175	0.212065
ARGLU1	0.0515823	0.743802	-0.247631	0.0692554
ARHGAP1	0.111955	0.605262	-0.0449454	0.81012
ARHGAP10	0.624121	0.106357	-0.0713827	0.830665
ARHGAP11A	-0.156458	0.67716	0.154853	0.63374
ARHGAP11B	-0.630127	0.00150207	-0.119625	0.487743
ARHGAP12	-0.0115746	0.974331	-0.575645	0.0636378
ARHGAP15	-0.259163	0.495376	0.313957	0.339903
ARHGAP17	0.0535874	0.789816	-0.263182	0.128706
ARHGAP18	-0.239867	0.513969	0.137657	0.664325
ARHGAP19	-0.288456	0.27783	0.236399	0.303145
ARHGAP19-SLIT1	-3.49203	0.0260577	2.70166	0.0637151
ARHGAP20	-0.358733	0.733581	0.00209087	0.997677
ARHGAP21	-0.269434	0.149865	-0.260517	0.106795
ARHGAP22	0.321068	0.441509	-0.287042	0.425618
ARHGAP23	-0.776184	0.335651	0.634986	0.338442
ARHGAP24	-0.142054	0.733228	-0.101918	0.774621
ARHGAP25	0.46244	0.168962	-0.340226	0.240938
ARHGAP26	-0.0972364	0.737707	-0.16754	0.50377
ARHGAP27	-0.0852434	0.681738	0.0690227	0.700078
ARHGAP27P2	-0.544057	0.249772	0.333537	0.417703
ARHGAP28	-0.698279	0.0429082	-0.559599	0.0610992
ARHGAP29	-0.123968	0.655761	-0.804713	0.000726569
ARHGAP30	0.207947	0.302677	0.0299582	0.863426
ARHGAP31	-2.83531	0.0392544	-1.29168	0.284193
ARHGAP32	0.242786	0.487684	-0.0803755	0.786885
ARHGAP33	0.115682	0.732144	0.486003	0.0933517
ARHGAP35	0.323085	0.655889	0.0270177	0.963119
ARHGAP39	-4.94584	0.491617	0	1
ARHGAP4	-0.102313	0.696857	-0.0733099	0.746287
ARHGAP40	0.0317173	0.990572	-0.102761	0.962923
ARHGAP42	0.209634	0.817237	0.506871	0.529489
ARHGAP42P4	-1.78226	0.0639899	-1.14169	0.146319
ARHGAP42P5	-0.55721	0.532989	-1.60662	0.0351827
ARHGAP44	1.90322	0.000821925	0.258203	0.586671
ARHGAP45	0.730939	0.0540313	0.0151684	0.963063
ARHGAP5	0.107728	0.67405	0.0501499	0.820625
ARHGAP6	-0.598693	0.346312	-0.164551	0.763017
ARHGAP8	-2.16317	0.00177916	-0.507984	0.376427
ARHGAP9	0.226712	0.454297	0.131071	0.61596
ARHGDIA	0.38434	0.0386398	0.0245141	0.878569
ARHGDIB	0.180694	0.660373	0.228517	0.51971
ARHGDIG	2.63687	0.203622	0	1
ARHGEF1	0.190432	0.432832	-0.195626	0.350268
ARHGEF10	0.407068	0.31956	-0.161874	0.643053
ARHGEF10L	-0.502897	0.38563	-0.595289	0.234077
ARHGEF11	-0.215404	0.386149	-0.0964536	0.653045
ARHGEF12	-0.114595	0.688774	-0.399923	0.105623
ARHGEF15	0.96653	0.344477	2.07592	0.0571115
ARHGEF16	0.53321	0.631243	-0.151765	0.861133
ARHGEF17	-0.0744876	0.90483	0.00511938	0.99241
ARHGEF18	-0.795109	0.793882	0	1
ARHGEF19	0.772772	0.0233479	0.180064	0.553037
ARHGEF2	0.00474791	0.982237	-0.0798379	0.664531
ARHGEF25	4.05922	0.00230759	1.03572	0.311705
ARHGEF26	-0.287845	0.575405	-0.457797	0.294675
ARHGEF28	0.0885918	0.903792	-0.355564	0.573589
ARHGEF3	0.00945889	0.976683	0.152245	0.585718
ARHGEF33	-0.101322	0.890213	-0.174723	0.772942
ARHGEF34P	2.07221	0.234618	1.91132	0.180255
ARHGEF37	1.17575	0.091381	-0.841844	0.17086
ARHGEF38	-1.20971	0.0480222	-0.075962	0.889319
ARHGEF39	0.236744	0.534649	-0.308132	0.34693
ARHGEF4	0.0929605	0.919229	0.531297	0.498273
ARHGEF40	0.168171	0.610571	0.146919	0.60584
ARHGEF5	1.75063	0.00327778	0.884867	0.0561089
ARHGEF6	-0.41316	0.267234	0.119497	0.709965
ARHGEF7	-0.30462	0.117725	-0.000865666	0.995895
ARHGEF9	0.0162301	0.953008	-0.0492335	0.835229
ARID1A	0.0210465	0.927076	0.0405863	0.838043
ARID1B	0.203219	0.357243	0.0415677	0.827623
ARID2	-0.0925654	0.726617	-0.297395	0.193673
ARID3A	0.337367	0.199488	-0.0845864	0.709571
ARID3B	0.0755492	0.842812	-0.0777628	0.814152
ARID4A	-0.282326	0.336528	-0.273884	0.280987
ARID4B	-0.305607	0.196214	-0.170598	0.403451
ARID5A	0.399123	0.28754	-0.0492356	0.879193
ARID5B	0.0823358	0.819262	0.1321	0.67123
ARIH1	-0.359713	0.158076	-0.0501918	0.819576
ARIH2	-0.105589	0.583908	-0.13979	0.401569
ARIH2OS	0.281912	0.281856	-0.48517	0.028803
ARL1	-0.0357941	0.860689	-0.00887275	0.959793
ARL10	0.0444695	0.906715	-0.026995	0.934343
ARL11	-0.105633	0.833339	0.51343	0.214982
ARL13A	-0.51978	0.626997	1.12625	0.297018
ARL13B	0.0688084	0.807209	-0.176927	0.467634
ARL14EP	-0.352939	0.123887	-0.0694782	0.726074
ARL14EPL	-2.23561	0.208946	-3.27965	0.029335
ARL14EPP1	0	1	-0.670423	0.577108
ARL15	-0.132982	0.696873	-0.238757	0.417478
ARL16	-0.0449174	0.847765	-0.224655	0.266196
ARL17A	-0.112137	0.743807	-0.278625	0.34506
ARL17B	0.263326	0.445486	-0.39003	0.190683
ARL2	0.125526	0.616232	0.0889648	0.680771
ARL2-SNX15	-1.63715	0.212621	-1.20823	0.282213
ARL2BP	0.170001	0.312446	0.0761013	0.600289
ARL3	0.130834	0.533307	0.240764	0.184641
ARL4A	-0.0603277	0.905015	-0.0487541	0.910936
ARL4AP1	0.434467	0.925019	0	1
ARL4AP2	-0.18359	0.926677	1.18564	0.51629
ARL4AP3	1.11238	0.857369	0.356199	0.946905
ARL4AP4	-0.968207	0.381788	-0.333091	0.725003
ARL4AP5	0	1	0.379648	0.879284
ARL4C	0.562145	0.338286	0.235008	0.642839
ARL4D	-2.20471	0.00098739	-1.31384	0.0212006
ARL5A	-0.0667875	0.727526	-0.110052	0.506039
ARL5B	-0.154779	0.722808	-0.115855	0.758437
ARL5C	0.127265	0.891279	-1.36968	0.0333718
ARL6	-0.214289	0.509547	-0.00270249	0.992269
ARL6IP1	0.110789	0.503435	-0.0130977	0.926992
ARL6IP4	0.0940094	0.612467	0.135601	0.3976
ARL6IP5	0.23039	0.245131	-0.0399443	0.815435
ARL8A	0.247392	0.192273	-0.0890645	0.586685
ARL8B	0.213114	0.355495	-0.0687376	0.72993
ARL9	-1.28788	0.0758665	0.0776839	0.893805
ARMC1	-0.00641872	0.97727	-0.0454554	0.815237
ARMC10	-0.0864116	0.697703	0.13133	0.49384
ARMC12	-0.624377	0.213051	-0.0869403	0.842436
ARMC2	0.0206566	0.937313	-0.194467	0.385435
ARMC3	0.732719	0.373566	-0.413639	0.57603
ARMC5	0.41893	0.240122	0.112639	0.714514
ARMC6	0.524679	0.0309185	0.0503146	0.810653
ARMC7	-0.0540875	0.812921	0.0992733	0.615945
ARMC8	-0.11793	0.454627	-0.108265	0.42687
ARMC9	0.785192	0.281588	0.27884	0.659054
ARMCX2	-1.1736	0.0492455	-0.0373722	0.942392
ARMCX3	-0.482942	0.134711	-0.0368971	0.894645
ARMCX4	-0.421797	0.160368	-0.451995	0.0741987
ARMCX5	-0.239322	0.450972	-0.012731	0.962788
ARMCX6	-0.135047	0.526014	0.200871	0.274625
ARMH1	-0.0150669	0.976011	-0.723238	0.0886355
ARMH3	0.40251	0.0434758	-0.0366239	0.83157
ARMH4	-0.0851159	0.646802	-0.103412	0.520015
ARMT1	-0.131411	0.590174	-0.111604	0.596081
ARNT	-0.335029	0.0999399	0.014962	0.932201
ARNT2	1.53052	0.052305	-0.0662755	0.920891
ARPC1A	0.424766	0.0527272	-0.0941788	0.618721
ARPC1B	0.284493	0.101084	0.108273	0.469783
ARPC2	0.263561	0.0671745	0.03734	0.763871
ARPC3	0.17666	0.403361	-0.0175917	0.923195
ARPC3P1	-0.446149	0.542673	0.321439	0.625562
ARPC3P2	0.344974	0.94777	0.029094	0.994894
ARPC3P3	-0.443051	0.784145	0.15421	0.920728
ARPC3P4	0.502024	0.684546	0.422319	0.680922
ARPC4	-0.0408765	0.88599	0.0827999	0.73663
ARPC4-TTLL3	-0.289987	0.224768	0.018094	0.930429
ARPC5	0.0583175	0.762074	0.0327232	0.843986
ARPC5L	0.190986	0.312676	0.169188	0.300377
ARPIN	0.237458	0.562918	-0.0264059	0.940599
ARPIN-AP3S2	0.0677954	0.808512	0.0146	0.951828
ARPP19	-0.188548	0.474524	-0.150524	0.508503
ARPP21	0	1	0	1
ARR3	0.110421	0.91661	-0.718622	0.364009
ARRB1	-0.114633	0.57225	-0.0684395	0.696065
ARRB2	0.134125	0.318475	0.0593962	0.608846
ARRDC1	0.142887	0.444659	-0.253063	0.117014
ARRDC2	-0.290345	0.306459	-0.22816	0.351844
ARRDC3	-0.438917	0.386554	0.0438922	0.920093
ARRDC4	-0.644517	0.182066	0.221291	0.595575
ARRDC5	-0.123934	0.783841	-0.416609	0.270672
ARSA	0.450976	0.0575259	0.122575	0.549871
ARSB	0.27597	0.356161	-0.0406689	0.874842
ARSD	0.225324	0.241223	-0.127106	0.443741
ARSG	-0.116638	0.596086	-0.173521	0.360692
ARSI	-0.916083	0.697105	-2.30651	0.228328
ARSJ	-1.20156	0.199375	0.116884	0.882674
ARSK	-0.369856	0.328253	-0.350151	0.291283
ARSL	0.432283	0.945556	-0.603525	0.912041
ART1	0	1	-0.0877924	0.970526
ART2P	0.187998	0.910308	0.22925	0.880646
ART3	-0.0221427	0.96832	-0.0181295	0.971486
ART4	-0.728737	0.358562	-0.583228	0.363502
ART5	1.00654	0.722216	-0.761946	0.749408
ARTN	-0.0236305	0.979452	-0.0175318	0.980254
ARV1	-0.31337	0.408197	-0.0901316	0.782547
ARVCF	0.368092	0.335898	-0.0880758	0.788955
ARX	2.31596	0.0738987	-0.301651	0.697443
AS3MT	0.00655639	0.995411	-1.16485	0.232492
ASAH1	0.706275	0.0358433	-0.0403487	0.889531
ASAH2	1.15174	0.79437	2.75605	0.468278
ASAH2B	0.300746	0.514365	-0.0369004	0.92622
ASAP1	-0.273872	0.238596	-0.054699	0.785109
ASAP2	-0.379738	0.29649	-0.105257	0.737471
ASAP3	-0.18959	0.665932	-0.606824	0.104712
ASB1	0.2705	0.217386	-0.198146	0.295436
ASB11	0.0936878	0.936924	0.512606	0.52526
ASB12	-0.901143	0.389032	-0.257941	0.756291
ASB13	-0.0507948	0.851404	-0.112508	0.630657
ASB14	-1.45177	0.122231	-0.13727	0.86488
ASB15	0.430938	0.75584	0.52162	0.662044
ASB16	-2.15421	0.10715	-0.904467	0.485343
ASB18	-0.0136435	0.983407	-1.09824	0.033138
ASB2	0.223615	0.728184	0.42125	0.452345
ASB3	-0.0275058	0.912591	-0.318007	0.142499
ASB4	-0.281829	0.420427	-0.446777	0.134742
ASB6	0.117485	0.329079	-0.0530672	0.610273
ASB7	0.33424	0.376163	0.17705	0.59138
ASB8	0.0214625	0.84052	-0.130568	0.156847
ASB9	0.323023	0.621366	0.568038	0.293924
ASB9P1	0.137712	0.881133	0.506862	0.54403
ASCC1	0.0951427	0.574568	0.0252046	0.863559
ASCC2	0.0555634	0.678637	-0.0379417	0.742927
ASCC3	-0.433245	0.02329	-0.0277197	0.866625
ASCL1	-0.274836	0.845048	-1.47151	0.0376613
ASDURF	-1.29805	0.17194	0.248196	0.766221
ASF1A	-0.310733	0.241264	0.150416	0.511633
ASF1B	0.350502	0.264986	0.209247	0.440157
ASGR1	0.276394	0.578109	0.0790533	0.852778
ASGR2	1.10802	0.0490307	0.552924	0.252585
ASH1L	-0.318469	0.178491	-0.107542	0.59894
ASH2L	0.110025	0.54532	0.100495	0.522884
ASH2LP1	-1.53171	0.732583	-1.07889	0.779174
ASH2LP3	0	1	0.16945	0.974875
ASIC1	-0.0337542	0.981395	0.39126	0.734498
ASIC2	-2.07765	0.677493	0.0797056	0.985309
ASIC3	-0.244619	0.526886	0.0417241	0.900048
ASIC4	0.299896	0.642076	-0.275803	0.549983
ASIP	1.16585	0.852686	-2.17694	0.685043
ASL	0.252606	0.497397	-0.372625	0.245015
ASLP1	-0.0029044	0.994461	-0.71348	0.0452275
ASMT	2.87266	0.00671188	-1.20223	0.108418
ASMTL	0.456632	0.199146	0.123482	0.687572
ASNS	0.280192	0.454267	-0.121671	0.707392
ASNSD1	0.146471	0.452002	0.08075	0.631264
ASPA	-0.117689	0.727761	-0.389622	0.18097
ASPDH	-0.249075	0.552921	0.137283	0.706404
ASPG	-1.03748	0.418852	-0.0681239	0.949922
ASPH	-0.0483298	0.862246	0.115312	0.631443
ASPHD1	-0.0201393	0.969965	0.457661	0.29652
ASPHD2	-0.121115	0.774355	0.175868	0.627657
ASPM	-0.224709	0.80866	-0.205711	0.801396
ASPN	-1.1759	0.406387	-1.76746	0.112513
ASPSCR1	0.549013	0.00614227	0.0478613	0.781961
ASRGL1	0.296924	0.436063	-0.465662	0.151994
ASS1	1.70308	0.161963	0.550544	0.631856
ASS1P1	-0.65855	0.645863	2.36592	0.0929509
ASS1P12	0.229882	0.57119	0.0417152	0.90902
ASS1P2	0.810813	0.452039	0.360354	0.627559
ASTE1	-0.275974	0.345662	-0.107215	0.673485
ASTL	-1.22256	0.339424	-0.451337	0.671077
ASTN2	-0.775653	0.027238	-0.138707	0.647632
ASXL1	0.135042	0.501592	-0.288606	0.0963865
ASXL2	3.24055	0.140465	0.364252	0.849814
ASXL3	-0.0115615	0.979761	-0.263288	0.515741
ASZ1	-0.56413	0.416826	-0.346505	0.552177
ATAD1	-0.314075	0.176429	-0.0430272	0.830449
ATAD2	-0.438271	0.10597	-0.0570797	0.80773
ATAD2B	-0.212185	0.389866	-0.324539	0.128045
ATAD3A	-0.359576	0.302758	-0.184526	0.543626
ATAD3B	-0.442881	0.0791598	-0.126501	0.561748
ATAD3C	-1.08664	0.336696	0.993874	0.445276
ATAD5	-0.310654	0.151068	-0.479378	0.0107091
ATAT1	-0.0547855	0.805891	0.018392	0.923888
ATCAY	-0.365055	0.367191	-0.713607	0.030147
ATE1OSP	0.591967	0.396259	0.3114	0.618871
ATF1	-0.0388305	0.832939	0.157022	0.323247
ATF1P1	0.480484	0.907184	-1.44776	0.681133
ATF2	-0.293265	0.0752283	-0.13967	0.32703
ATF3	0.0979815	0.865315	-0.233968	0.638954
ATF4	0.152929	0.653048	-0.131145	0.655154
ATF4P1	-1.27445	0.367919	-0.535508	0.665004
ATF4P2	-1.27445	0.367919	-0.535508	0.665004
ATF4P3	1.07949	0.683483	0.811694	0.722489
ATF4P4	0.712924	0.622686	-0.0408323	0.972263
ATF5	0.433933	0.121716	0.351544	0.146443
ATF6	-0.113553	0.598918	-0.00969271	0.958534
ATF6B	-0.0161778	0.896079	0.0393853	0.71264
ATF7	0.0331828	0.877163	-0.0476012	0.797556
ATF7-NPFF	-0.377556	0.627546	0.119711	0.863901
ATF7IP	0.0408089	0.919617	-0.0557635	0.873156
ATF7IP2	0.551533	0.147779	-0.224251	0.494218
ATG10	0.335445	0.0837984	-0.0891543	0.597495
ATG101	0.753678	0.113811	0.520273	0.208232
ATG12	0.0903682	0.510869	-0.001719	0.98845
ATG12P1	-0.732145	0.630687	-0.395393	0.772141
ATG12P2	-0.850349	0.434813	-0.630058	0.50972
ATG13	0.134396	0.554319	-0.11899	0.544398
ATG14	-0.00281888	0.996211	-1.01886	0.0458413
ATG16L1	0.242939	0.269794	-0.177415	0.351182
ATG16L2	-0.446899	0.150278	-0.445554	0.0965224
ATG2A	0.132916	0.686532	-0.0360215	0.899198
ATG2B	-0.407394	0.145525	-0.152122	0.529142
ATG3	-0.161625	0.585261	-0.345196	0.176784
ATG4A	0.0829038	0.661729	0.0993235	0.543351
ATG4B	-0.138701	0.356686	-0.105174	0.418434
ATG4C	-0.11693	0.575693	0.0350904	0.845882
ATG4D	0.348571	0.0654815	-0.0468537	0.774666
ATG5	0.209185	0.166609	-0.0273647	0.834145
ATG7	-0.0110397	0.963262	-0.130883	0.526846
ATG9A	-0.185565	0.484696	0.21574	0.346556
ATG9B	-0.368294	0.733955	0.874457	0.35535
ATIC	0.150549	0.63353	0.0864757	0.751034
ATL1	0.367046	0.252068	0.214644	0.438443
ATL2	-0.283393	0.26133	-0.0709778	0.744642
ATL3	-0.0413554	0.951589	0.23032	0.6964
ATM	-0.157693	0.564903	-0.0283884	0.904373
ATMIN	-0.116587	0.491849	0.0623423	0.67049
ATN1	0.0627707	0.642648	-0.0159443	0.891391
ATOH8	-0.675971	0.396498	-0.636087	0.348674
ATOSA	0.27129	0.254515	-0.215944	0.291646
ATOSB	0.195811	0.200845	-0.0368983	0.780048
ATOSBP1	0	1	0.681161	0.771273
ATOX1	0.482523	0.0852715	-0.016106	0.946943
ATP10A	0	1	0	1
ATP10B	-0.363973	0.536817	-0.317143	0.528682
ATP10D	-0.307722	0.351927	-0.264453	0.350276
ATP11A	-0.390479	0.136746	-0.0219493	0.922823
ATP11B	-0.306857	0.310665	-0.0101496	0.969016
ATP11C	0.0408511	0.899333	-0.00202977	0.994194
ATP12A	-0.378908	0.929142	-0.106357	0.977533
ATP13A1	0.0649925	0.717789	0.03784	0.807331
ATP13A2	-0.00411347	0.986945	-0.103995	0.631516
ATP13A3	-0.299277	0.623367	0.183227	0.727626
ATP13A4	-0.253115	0.73738	-0.0743053	0.910463
ATP13A5	1.41516	0.325162	0.663618	0.571524
ATP1A1	-0.165204	0.601007	-0.0498535	0.854936
ATP1A2	-2.47491	0.00831762	0.418471	0.629024
ATP1A3	0.232992	0.743287	0.150739	0.810156
ATP1A4	-0.291388	0.755402	-0.306188	0.704914
ATP1B1	0.278599	0.588856	0.051435	0.907981
ATP1B1P1	-1.03058	0.352986	-0.858684	0.295594
ATP1B2	-0.127167	0.831855	-0.0825827	0.873235
ATP1B3	0.067611	0.872835	-0.131615	0.718152
ATP1B4	-0.808178	0.224702	-0.0180741	0.975473
ATP23	-0.167192	0.650777	0.437126	0.170202
ATP2A1	-0.475874	0.54767	-0.8227	0.230124
ATP2A2	-0.0297222	0.905281	0.0173236	0.935964
ATP2A3	0.00718597	0.985699	0.25499	0.461204
ATP2B1	-0.38854	0.483187	-0.361023	0.452076
ATP2B2	-1.71394	0.106601	-0.0948094	0.910415
ATP2B3	-1.501	0.622689	0.0985448	0.970559
ATP2B4	0.525051	0.244364	-0.274234	0.481518
ATP2C1	-0.158314	0.353318	-0.00106956	0.994203
ATP2C2	-0.00871676	0.988918	-0.31788	0.55851
ATP4A	0.694416	0.700677	1.27832	0.387447
ATP5F1A	0.0413403	0.82012	0.167762	0.285083
ATP5F1AP10	-0.635559	0.294282	-0.500426	0.333566
ATP5F1AP3	-1.46759	0.3376	0.27276	0.852023
ATP5F1B	0.0279095	0.831696	0.0292977	0.796067
ATP5F1BP1	-0.289938	0.938831	-0.171978	0.957949
ATP5F1C	0.20769	0.221976	0.00344601	0.981269
ATP5F1D	0.289179	0.30688	0.0367584	0.880375
ATP5F1E	0.388041	0.0324703	0.148543	0.343016
ATP5IF1	0.328944	0.117025	0.0389419	0.829626
ATP5MC1	0.00972609	0.967831	0.17584	0.397438
ATP5MC1P2	-0.184778	0.889008	-1.44616	0.180348
ATP5MC1P3	-2.47411	0.378275	0.0923168	0.970707
ATP5MC1P4	0.432653	0.697565	-0.718233	0.423166
ATP5MC2	0.0869193	0.713691	0.161606	0.4293
ATP5MC2P3	-0.559988	0.651514	-0.338751	0.63626
ATP5MC3	0.21948	0.275464	0.25736	0.138392
ATP5ME	0.416245	0.0812163	-0.0501384	0.807637
ATP5MF	0.33868	0.117828	0.115044	0.538198
ATP5MF-PTCD1	-0.101593	0.906231	0.243784	0.743878
ATP5MFP1	1.10815	0.791292	-0.400632	0.911755
ATP5MFP2	-0.0131164	0.994555	-1.11824	0.499827
ATP5MFP4	-0.0836697	0.914518	-0.549741	0.420427
ATP5MFP6	1.07289	0.570115	-0.155091	0.924854
ATP5MG	0.35481	0.0792242	0.0756534	0.664601
ATP5MGL	-0.241556	0.679909	-0.00744513	0.987591
ATP5MGP1	-1.82659	0.0457622	-0.936549	0.151658
ATP5MGP8	-0.529639	0.799889	-0.951074	0.577333
ATP5MJ	0.0444486	0.901345	-0.529547	0.0862349
ATP5MK	0.137761	0.441103	0.0618075	0.688811
ATP5PB	0.126566	0.547534	0.207249	0.253806
ATP5PBP1	0	1	-2.26935	0.0496785
ATP5PBP5	0.0608396	0.946083	-0.618229	0.425044
ATP5PBP7	0.466225	0.930634	-1.32747	0.773879
ATP5PD	0.201219	0.26622	0.0638183	0.682824
ATP5PDP4	-0.278992	0.642783	-0.0793241	0.872069
ATP5PF	0.147017	0.465895	-0.0808062	0.641584
ATP5PO	0.145483	0.388826	0.17484	0.230085
ATP6AP1	0.261337	0.355164	0.140914	0.563559
ATP6AP1L	-0.299624	0.41372	0.0421472	0.893999
ATP6AP2	0.381021	0.375112	0.577812	0.119134
ATP6V0A1	0.0100237	0.976022	-0.0062246	0.982746
ATP6V0A2	-0.078402	0.770419	-0.239785	0.301039
ATP6V0B	0.297633	0.207223	0.15063	0.459608
ATP6V0C	0.489613	0.0345265	0.240575	0.228854
ATP6V0CP1	-0.266458	0.730648	-0.18276	0.785087
ATP6V0CP3	-0.360738	0.855152	0.846307	0.623327
ATP6V0CP4	0.185572	0.867322	-0.84147	0.428128
ATP6V0D1	0.367103	0.0662336	0.0854643	0.620329
ATP6V0D2	-0.901251	0.128503	-0.765745	0.134209
ATP6V0E1	0.519093	0.00887972	-0.000745146	0.996529
ATP6V0E1P1	0.73622	0.474402	-1.75735	0.0771759
ATP6V0E2	-0.618191	0.284896	0.132626	0.785461
ATP6V1A	-0.186221	0.51236	0.0331788	0.892427
ATP6V1B1	2.46864	0.103108	0.261107	0.857739
ATP6V1B2	-0.187347	0.520328	-0.147603	0.557381
ATP6V1C1	0.329279	0.181217	-0.122147	0.565571
ATP6V1C2	-1.67746	1.43146215875914e-05	-0.267834	0.422349
ATP6V1D	0.311111	0.109911	0.0248898	0.88219
ATP6V1E1	0.443595	0.00508859	0.08154	0.550917
ATP6V1E2	0.0243503	0.911976	-0.074002	0.699272
ATP6V1F	0.354262	0.248511	-0.0588953	0.824087
ATP6V1FNB	-0.618362	0.263976	-1.17073	0.0136537
ATP6V1G1	0.213448	0.268959	-0.0649582	0.696792
ATP6V1G1P4	1.87652	0.274086	-0.548004	0.672942
ATP6V1G1P5	-0.192186	0.815464	-0.327003	0.65153
ATP6V1G1P6	0.768555	0.607349	-1.44152	0.260436
ATP6V1G1P7	-0.682171	0.247408	-0.185781	0.749134
ATP6V1G2	0.913791	0.292017	-0.337522	0.646176
ATP6V1G2-DDX39B	0	1	0.266447	0.905633
ATP6V1H	0.302812	0.133988	-0.0772149	0.657979
ATP7A	-0.288193	0.2801	0.267257	0.247221
ATP7B	-0.645268	0.141947	-0.326542	0.393038
ATP8A1	-0.560973	0.0740563	-0.0948194	0.72633
ATP8A2	0.711903	0.422929	2.22619	0.0107941
ATP8A2P2	0.0116827	0.990813	-1.17325	0.21755
ATP8A2P3	0.841483	0.579152	-1.17417	0.322251
ATP8B1	-0.0267573	0.960507	-0.824607	0.0786275
ATP8B2	-0.220865	0.686816	0.30456	0.52048
ATP8B3	0.698729	0.0642721	0.235647	0.469226
ATP8B4	-0.00313639	0.992852	-0.552752	0.0635264
ATP9A	-1.28397	0.231848	0.662814	0.485882
ATP9B	-0.0628071	0.807102	-0.0930525	0.675163
ATPAF1	-0.0824011	0.693372	0.015507	0.931291
ATPAF2	0.111398	0.51211	0.237035	0.105281
ATPSCKMT	-0.0221381	0.930472	-0.0465597	0.831435
ATR	-0.473388	0.016498	0.0585725	0.731172
ATRAID	-0.107626	0.51984	-0.125464	0.384066
ATRIP	0.36935	0.0409975	0.0745431	0.633419
ATRN	-0.0800019	0.76962	0.128391	0.586112
ATRNL1	-0.286517	0.843949	-0.285838	0.810543
ATRX	-0.288358	0.2939	-0.187451	0.429503
ATXN1	-0.00959553	0.977723	-0.156751	0.597418
ATXN10	0.0148343	0.921679	0.172209	0.186513
ATXN1L	-0.115079	0.647538	-0.142606	0.511762
ATXN2	-0.00780797	0.967739	-0.139459	0.403219
ATXN2L	0.2919	0.080278	-0.124321	0.388277
ATXN3	0.0536671	0.804264	-0.155107	0.406104
ATXN7	0.0569475	0.880404	0.0143354	0.96502
ATXN7L1	0.00127144	0.994774	-0.0700907	0.679574
ATXN7L2	0.318544	0.354549	-0.106537	0.719335
ATXN7L3	0.139237	0.254052	-0.158843	0.131959
AUH	-0.905742	0.00695872	-0.0129531	0.964596
AUNIP	0.119696	0.907025	-0.960187	0.285174
AUP1	0.260499	0.0692085	-0.0110361	0.928917
AURKA	0.0866099	0.794929	0.365749	0.204243
AURKAIP1	0.402964	0.0758582	0.0247866	0.899258
AURKAP1	0.227252	0.757127	0.464598	0.451961
AURKB	0.430674	0.402656	0.295925	0.504236
AURKBP1	0.772486	0.8055	0	1
AURKC	0.442341	0.327848	-0.479444	0.210731
AUTS2	1.04712	0.119412	0.0670882	0.908191
AVEN	0.510807	0.220559	-0.103032	0.77484
AVIL	0.152883	0.640353	-0.778866	0.00550723
AVL9	-0.0691638	0.671745	-0.00351741	0.980082
AVP	-0.595347	0.819886	-0.942335	0.674592
AVPI1	0.0214332	0.970109	0.254577	0.606134
AVPR1B	1.13682	0.232261	-0.553735	0.50331
AVPR2	0.0966089	0.856063	1.29314	0.00312219
AWAT1	0	1	-1.91824	0.665598
AXDND1	0.367533	0.596529	-0.518521	0.382864
AXIN1	0.183552	0.194759	0.0983761	0.421379
AXIN2	-0.516098	0.605897	-0.299099	0.730886
AXL	0.210878	0.730049	-0.00537599	0.991698
AZGP1	0.0807481	0.976309	-0.870316	0.71054
AZI2	-0.113791	0.535791	-0.0155031	0.922151
AZIN1	-0.246779	0.360548	-0.0315219	0.892391
AZIN2	0.770611	0.191069	-0.187905	0.709575
AZU1	1.41322	7.38364787577815e-05	1.13064	0.000445813
B2M	0.109844	0.701341	0.162997	0.509737
B3GALNT1	0.0501848	0.874144	-0.0318742	0.907271
B3GALNT1P1	-0.89911	0.420156	-1.74109	0.038288
B3GALNT2	-0.261485	0.397624	0.0243247	0.927397
B3GALT4	0.456178	0.0754119	0.0771365	0.72794
B3GALT5	-0.344138	0.524006	-1.0344	0.0344028
B3GALT6	0.406633	0.376236	0.333118	0.401235
B3GALT9	0.132841	0.636041	0.0948032	0.698156
B3GAT1	0.198331	0.745965	-0.276144	0.594943
B3GAT2	0.276063	0.848494	-0.284442	0.819351
B3GAT3	0.271774	0.152723	0.146208	0.372535
B3GLCT	0.127949	0.602979	-0.0127786	0.951881
B3GNT2	0.126046	0.702946	-0.169212	0.553114
B3GNT3	0.370519	0.949253	0.589093	0.906694
B3GNT4	-0.377262	0.429968	-0.636807	0.123593
B3GNT5	0.0187203	0.970788	-0.139164	0.752532
B3GNT6	-0.122161	0.884476	0.362231	0.584491
B3GNT7	1.19473	0.067676	1.2211	0.0304671
B3GNT8	0.127533	0.76028	0.284006	0.429545
B3GNT9	-0.141116	0.672976	0.358244	0.221844
B3GNTL1	0.396698	0.452155	-0.177456	0.696617
B4GALNT1	0.683254	0.405828	-0.0690887	0.922763
B4GALNT3	1.63909	0.106186	1.89079	0.0366883
B4GALNT4	-0.644514	0.690875	-0.669393	0.606972
B4GALT1	-1.33291	0.0868982	-0.273435	0.669613
B4GALT2	-0.335436	0.74304	-0.383436	0.664906
B4GALT3	-0.118118	0.485763	0.145797	0.318225
B4GALT4	-0.0276153	0.901623	0.122427	0.52629
B4GALT5	0.0660105	0.833771	-0.274731	0.311637
B4GALT6	-0.073147	0.887065	-0.58385	0.191179
B4GALT7	0.0928517	0.651888	0.120636	0.49628
B4GAT1	-0.362379	0.374537	0.166785	0.634983
B9D1	0.345843	0.621607	0.867452	0.129119
B9D2	0.260956	0.318583	-0.0775645	0.728915
BAALC	-0.211742	0.745055	-1.10031	0.0488894
BABAM1	0.350014	0.013756	0.138328	0.25954
BABAM2	0.045653	0.93991	-0.0813014	0.876352
BACE1	-0.45938	0.109377	0.225477	0.36289
BACE2	0.115511	0.906737	-0.515313	0.545029
BACH1	-0.305626	0.229574	-0.10305	0.638891
BACH2	-1.58569	0.284147	1.48584	0.249708
BAD	0.49675	0.0692866	-0.0507632	0.830317
BAG1	0.466006	0.0676767	0.198641	0.366439
BAG2	-0.0151478	0.971966	-0.255307	0.491983
BAG3	0.196279	0.68334	0.0650708	0.87219
BAG4	-0.20295	0.40495	0.0433354	0.836897
BAG5	0.28371	0.682369	0.0162946	0.978269
BAG6	0.168156	0.185287	-0.102072	0.351645
BAHCC1	-0.528721	0.19473	0.0595716	0.865369
BAHD1	-0.119658	0.378129	0.0883817	0.451785
BAIAP2	0.517836	0.0446985	0.184358	0.409025
BAIAP2L1	-0.397507	0.220176	-0.686511	0.0139361
BAIAP2L2	1.10183	0.198418	0.0152717	0.983148
BAIAP3	-0.168296	0.816113	0.805572	0.205354
BAK1	-0.0638279	0.732159	0.069447	0.66628
BAK1P1	0.229083	0.831487	1.32546	0.207608
BAMBI	0.411866	0.6493	-0.993255	0.193752
BANF1	0.114607	0.514439	0.0158584	0.916745
BANF1P1	-0.177516	0.903315	0.117585	0.929011
BANF1P2	0.438013	0.399933	-0.753074	0.0718039
BANF1P3	0.128157	0.980411	-0.194269	0.965612
BANF1P4	0.885123	0.601809	1.63296	0.275017
BANF2	-3.74435	0.294666	-0.499493	0.875221
BANK1	0.302862	0.601883	2.25812	8.03847117365125e-06
BANP	0.198244	0.440859	-0.0386948	0.861634
BAP1	0.265682	0.104065	-0.0566711	0.68808
BARD1	-0.194089	0.598459	-0.139393	0.661808
BARHL1	-0.21722	0.930264	0.142976	0.947309
BARX1	-0.394354	0.784366	-1.23359	0.286474
BARX2	-0.0312701	0.971985	0.215197	0.768224
BASP1	0.681042	0.181893	-0.00183506	0.996675
BATF	3.00619	NA	-0.56295	NA
BATF2	-0.303451	0.58869	-0.271518	0.571911
BATF3	0.344664	0.408508	-0.0869355	0.809231
BAX	0.113817	0.546634	0.0309399	0.849517
BAZ1A	0.150171	0.446809	-0.122697	0.471621
BAZ1B	-0.137445	0.398353	-0.0891599	0.525838
BAZ2A	-0.328337	0.194198	-0.00604474	0.977915
BAZ2B	-0.182533	0.426263	-0.05981	0.762805
BBC3	0.158563	0.664973	-0.152656	0.629668
BBIP1	-0.136378	0.385157	-0.242645	0.0726991
BBIP1P1	-0.355836	0.548614	0.130868	0.804393
BBLN	0.162408	0.405697	0.269181	0.110475
BBOF1	-0.190969	0.662333	-0.0124049	0.973524
BBS1	-0.407266	0.0959085	-0.0989544	0.638155
BBS10	-0.419023	0.642993	0.0773986	0.921017
BBS12	-0.153413	0.647334	0.190823	0.511815
BBS2	-3.21023	0.0145753	-0.548912	0.69383
BBS4	-0.195083	0.305442	-0.317401	0.0530394
BBS5	-0.300566	0.471237	-0.12066	0.736258
BBS7	-0.445472	0.176868	-0.230135	0.420982
BBS9	-0.447759	0.23489	-0.181501	0.574468
BBX	-0.711588	0.0465315	0.155021	0.615441
BCAM	0.108161	0.797986	-0.215577	0.560715
BCAN	-1.35938	0.230226	0.0821293	0.932503
BCAP29	-0.00562546	0.97966	-0.00595769	0.975043
BCAP31	0.290928	0.246115	0.0536753	0.804173
BCAR1	1.15352	0.0594288	0.675057	0.202641
BCAR3	0.113229	0.797261	0.0869312	0.819586
BCAS1	-0.753264	0.119352	-0.184502	0.658444
BCAS2	0.182668	0.401941	0.0404074	0.829917
BCAS2P1	1.84647	0.346796	0.11661	0.94581
BCAS2P2	0.0321163	0.984581	0.891627	0.537235
BCAS3	-0.333877	0.123177	0.127772	0.497778
BCAS4	-0.722479	0.299102	2.3574	0.00027458
BCAT1	-0.53764	0.158532	-0.0999506	0.76135
BCAT2	0.334069	0.113284	0.164047	0.368971
BCCIP	0.0554928	0.725355	0.0112227	0.934367
BCDIN3D	-0.0946879	0.684125	0.0768642	0.701316
BCKDHA	0.200328	0.305422	0.285464	0.0903719
BCKDHB	0.858069	0.0120048	-0.120147	0.683588
BCKDK	0.208783	0.241237	0.173916	0.257993
BCL10	0.183883	0.327229	0.00197586	0.990259
BCL11A	-0.146976	0.654288	-0.0174844	0.950822
BCL11B	0.186778	0.836651	0.834682	0.285517
BCL2	-0.323754	0.511135	-0.00682238	0.987207
BCL2A1	0.310074	0.536999	-0.279341	0.519485
BCL2L1	0.177247	0.56253	-0.0372376	0.887956
BCL2L10	0.495245	0.865215	0	1
BCL2L11	-0.388762	0.194875	-0.0157996	0.951337
BCL2L12	0.233462	0.491597	0.294206	0.317619
BCL2L13	0.297679	0.236909	0.239901	0.269941
BCL2L14	0.401008	0.557377	0.156537	0.791078
BCL2L15	-0.583523	0.322785	-0.170209	0.739401
BCL2L2	-0.647228	0.129752	0.216807	0.561605
BCL2L2-PABPN1	-0.565956	0.530791	-1.11929	0.153659
BCL3	0.517943	0.0737724	-0.0176828	0.943631
BCL6	-0.211186	0.628646	0.124337	0.741474
BCL6B	1.30839	0.527503	0.853991	0.62266
BCL7A	0.0354577	0.894864	0.183509	0.428652
BCL7B	0.170739	0.475332	-0.221819	0.282723
BCL7C	0.00757899	0.968121	-0.140176	0.393629
BCL9	0.215605	0.56239	0.134076	0.676372
BCL9L	0.0335715	0.927734	-0.0155557	0.961175
BCLAF1	-0.0952333	0.732501	-0.0585039	0.807865
BCLAF1P2	-1.9362	0.320155	0.319054	0.863088
BCLAF3	-0.597423	0.102212	-0.359731	0.255106
BCO2	-0.1502	0.718803	-0.576755	0.112306
BCOR	0.058844	0.878429	0.503767	0.129792
BCORL1	-0.35233	0.420761	0.0636811	0.866318
BCORP1	0.501975	0.91404	0.468976	0.907003
BCR	-0.256001	0.279273	0.10712	0.599381
BCRP9	-2.68557	0.709621	-3.08221	0.620588
BCS1L	0.12324	0.66063	-0.219918	0.363484
BDH1	0.134775	0.689737	0.302835	0.297447
BDH2	-0.21331	0.464946	0.0270005	0.914346
BDKRB1	-0.664199	0.288702	0.505198	0.322163
BDKRB2	-1.04983	0.884246	0.682518	0.913205
BDNF	-0.443277	0.418122	0.326583	0.509619
BDP1	0.00580061	0.980212	-0.191375	0.343633
BEAN1	-0.264991	0.6936	0.055625	0.92257
BECN1	0.121155	0.369219	0.000424027	0.997098
BEGAIN	-0.11957	0.870548	-0.296223	0.639569
BEND2	-0.278261	0.866437	-2.82642	0.020558
BEND3	-4.01022	0.0509502	3.42587	0.0659833
BEND3P1	0.305541	0.516669	-0.157519	0.697511
BEND3P2	0.616269	0.445348	0.360251	0.602877
BEND3P3	-0.543287	0.251014	-0.427172	0.297472
BEND4	0.676914	0.312895	2.22552	0.000274767
BEND5	-0.793428	0.267243	0.896322	0.141508
BEND6	0.423241	0.494918	-0.455978	0.395204
BEND7	-2.26342	0.0270909	1.14094	0.195632
BEST1	0.267377	0.474491	-0.141477	0.661026
BEST2	-0.194395	0.684186	0.506378	0.225432
BEST3	-0.167887	0.741921	-0.229771	0.604409
BEST4	0.175043	0.602682	-0.69369	0.0142361
BET1	-0.0045223	0.985768	-0.20365	0.352801
BET1L	-0.0959567	0.666499	0.170841	0.375416
BET1P1	-0.375114	0.723134	0.106127	0.899057
BEX1	2.45089	0.0030374	-0.271507	0.702994
BEX2	0.737525	0.576831	0.917549	0.379925
BEX3	0.518761	0.492737	-0.272757	0.667407
BEX4	0.11822	0.56349	0.144518	0.413561
BEX5	0.727648	0.53093	0.434027	0.684968
BFAR	-0.130302	0.335289	0.0425643	0.715571
BFSP1	0.996082	0.203518	-0.437816	0.484599
BFSP2	-0.450387	0.751746	1.93527	0.184356
BGLAP	0.705428	0.360969	-1.11353	0.0790502
BGN	1.46333	0.39658	-0.0952767	0.949173
BHLHA15	2.05998	0.755105	1.38325	0.808497
BHLHE40	-0.469634	0.404448	-0.43019	0.375933
BHLHE41	-0.544883	0.554083	0.1585	0.842011
BHMT	-1.35931	0.0786696	-1.3836	0.0306733
BHMT2	-0.515864	0.37464	0.493582	0.304672
BICC1	1.85148	0.323085	-0.028441	0.986215
BICD1	-0.697032	0.0150091	-0.278255	0.253101
BICD1P1	-0.436489	0.783334	-0.471737	0.735213
BICD2	-0.224628	0.253313	0.0812523	0.632308
BICDL1	0.193047	0.734978	0.0609891	0.901463
BICDL2	0.248824	0.758066	1.53992	0.0303692
BICDL3P	-1.85836	0.405676	-2.15242	0.250779
BICRA	0.328412	0.0736545	-0.134817	0.394992
BICRAL	0.435593	0.500186	0.397601	0.476545
BID	0.518648	0.114189	0.351082	0.215538
BIK	0.963839	0.0383335	0.317443	0.422718
BIN1	-0.0982453	0.867183	0.134515	0.790637
BIN2	-0.00374638	0.989741	-0.667013	0.00772328
BIN2P1	0	1	-0.453199	0.923708
BIN3	-0.0906724	0.77288	0.0552288	0.838613
BIRC2	0.713455	0.0851791	-0.177915	0.619292
BIRC3	3.09179	3.03785624282023e-05	0.472948	0.45945
BIRC5	0.00295142	0.99573	-0.00544192	0.991325
BIRC6	-0.07805	0.682464	-0.0451759	0.784054
BIRC6-AS2	0.0925352	0.837667	-0.766519	0.0383244
BIRC7	-2.25979	0.236445	0.412493	0.802007
BIVM	-0.447485	0.0233227	-0.0915495	0.589858
BIVM-ERCC5	2.49571	0.387281	-0.744034	0.771333
BLCAP	-0.344273	0.0613307	0.090529	0.568884
BLK	-0.642675	0.36078	1.4909	0.0155623
BLM	0.0465275	0.912913	0.337127	0.361263
BLMH	-0.119654	0.41115	-0.0514504	0.682186
BLNK	1.36358	0.301784	0.192805	0.853089
BLOC1S1	0.322629	0.274307	-0.071059	0.779809
BLOC1S2	0.108767	0.650299	-0.0479897	0.816772
BLOC1S3	0.0934126	0.726823	0.291519	0.213929
BLOC1S5	-0.325985	0.206493	-0.0190331	0.931932
BLOC1S5-TXNDC5	2.41231	0.323565	-1.66286	0.426321
BLOC1S6	0.105473	0.785397	-0.0341451	0.918732
BLOC1S6P1	0.25776	0.796563	-0.772099	0.268963
BLTP1	-0.14785	0.495377	-0.0454767	0.80822
BLTP2	-0.091767	0.612868	0.192586	0.218746
BLTP3A	0.0178573	0.963329	0.0024077	0.994271
BLTP3B	-0.0587237	0.751665	-0.00273509	0.986383
BLVRA	0.275396	0.26965	-0.129786	0.5468
BLVRB	0.556895	0.070599	-0.242519	0.359956
BLZF1	0.0997054	0.59425	-0.0502533	0.755195
BLZF2P	1.99392	0.0338826	-0.151983	0.836649
BMAL1	-0.258025	0.276796	-0.165052	0.420846
BMAL2	-0.0664637	0.844653	-0.112386	0.70117
BMERB1	-0.164094	0.698232	-0.182956	0.620719
BMF	-0.313684	0.20101	-0.352858	0.0955525
BMI1	0.124702	0.591224	-0.0657375	0.743099
BMP1	-0.344227	0.146634	-0.0838881	0.680899
BMP10	0.493264	0.40876	-0.447458	0.385958
BMP2	1.13824	0.22285	-0.984631	0.215215
BMP2K	-0.0649612	0.771814	-0.185088	0.33894
BMP2KL	-1.13159	0.702767	-2.17103	0.374831
BMP4	0.154825	0.878983	-0.986933	0.235154
BMP5	0.198881	0.903641	0.622432	0.67607
BMP6	-0.496354	0.607649	0.17225	0.836405
BMP7	2.90404	0.0279451	-0.263442	0.751272
BMP8A	-0.360834	0.236382	0.0768943	0.770342
BMP8B	0.190542	0.603526	0.314723	0.321338
BMPER	-0.469037	0.669731	-1.23219	0.145582
BMPR1A	0.641845	0.359059	0.417758	0.490133
BMPR1B	-1.22371	0.788237	0.88509	0.823794
BMPR2	-0.227944	0.626672	-0.350898	0.384398
BMS1	-0.0742615	0.559349	-0.021256	0.846659
BMS1P1	0.277384	0.876774	1.07936	0.495499
BMS1P11	1.42058	0.844727	-1.03252	0.869054
BMS1P12	0.559919	0.77861	-0.860636	0.619492
BMS1P13	0	1	1.50318	0.676597
BMS1P15	-0.298642	0.888007	1.77889	0.323391
BMS1P16	-0.844272	0.144457	-0.11945	0.823401
BMS1P19	0	1	0	1
BMS1P2	-0.513893	0.400483	0.417093	0.431622
BMS1P20	-0.123962	0.467503	0.134185	0.363855
BMS1P3	-0.0801051	0.948895	-0.334825	0.766043
BMS1P4	-0.885997	0.0526733	-0.289038	0.461028
BMS1P7	0.375746	0.871011	0.39883	0.843139
BMS1P8	2.61771	0.280515	1.99854	0.327345
BMT2	-0.134424	0.54231	0.0747204	0.69465
BMX	2.28141	0.0642216	0.0806772	0.943263
BNC2	0.632048	0.43139	-0.295133	0.655058
BNIP1	-0.0520014	0.88316	-0.126181	0.686002
BNIP2	-0.298754	0.318732	-0.276564	0.284212
BNIP3	-0.340362	0.643349	0.542568	0.392593
BNIP3L	-0.123379	0.716417	0.117188	0.68937
BNIP3P1	-1.91796	0.241518	0.730755	0.600525
BNIP3P10	0.0839526	0.948965	0.0136114	0.990254
BNIP3P11	0.680575	0.299135	1.23237	0.0363217
BNIP3P13	0.145887	0.980846	-0.736897	0.888231
BNIP3P16	0.48803	0.833041	0.0383144	0.984174
BNIP3P17	1.42613	0.35943	-0.698912	0.554859
BNIP3P22	-2.37157	0.379275	-0.80887	0.734805
BNIP3P24	-0.641713	0.717319	1.29206	0.455893
BNIP3P25	-0.345639	0.701803	0.648119	0.366115
BNIP3P26	-0.00836751	0.994122	1.52052	0.175177
BNIP3P27	-0.161836	0.876303	-0.530921	0.591501
BNIP3P28	-0.291947	0.611718	-0.464217	0.329181
BNIP3P37	-2.07877	0.0292048	-1.72238	0.0284599
BNIP3P39	1.11833	0.653321	0.367817	0.864085
BNIP3P4	0.817101	0.821126	0.108677	0.97276
BNIP3P40	1.9673	0.224634	-0.947996	0.368822
BNIP3P41	1.71378	0.763565	1.92169	0.695862
BNIP3P42	-1.30759	0.601021	0.53888	0.809611
BNIP3P5	-0.4894	0.543159	0.0634307	0.931378
BNIP3P8	-0.822692	0.773805	-0.720199	0.768571
BNIP3P9	-0.544506	0.930082	1.476	0.782946
BNIP5	4.01952	0.0121605	1.5566	0.246023
BNIPL	1.39428	0.056302	-0.0828748	0.893241
BOC	0.383759	0.675533	0.52721	0.532776
BOD1	-0.0832857	0.738033	0.018322	0.931887
BOD1L1	-0.404599	0.127589	-0.227549	0.321007
BOD1L2	0	1	0.317881	0.88247
BOK	-0.106688	0.89902	0.799838	0.28481
BOLA1	0.274417	0.442489	0.245193	0.425741
BOLA2B	0.3551	0.230244	0.293148	0.250687
BOLA2P2	0.704782	0.186625	-0.401976	0.376224
BOLA2P3	-0.199755	0.84714	0.00561303	0.995289
BOLA3	0.337814	0.155461	0.188321	0.358128
BOLA3P4	1.36412	0.739577	-2.34553	0.501316
BOLL	1.92729	0.141388	-0.955159	0.210729
BOP1	-0.0214855	0.922095	0.0807583	0.670383
BORA	-0.000672337	0.998464	0.0247986	0.933379
BORCS5	0.428989	0.342993	0.325729	0.404586
BORCS7	0.576811	0.0310931	0.296874	0.197363
BORCS7-ASMT	-0.512933	0.758145	0.867287	0.550194
BORCS8	0.375783	0.0371749	-0.0459557	0.767565
BORCS8-MEF2B	-0.359342	0.252682	-0.200666	0.458661
BPGM	0.16129	0.259383	-0.114302	0.354995
BPHL	0.298906	0.135702	0.15201	0.382732
BPI	-0.867034	0.231202	0.117526	0.848399
BPIFA3	0.756646	0.645807	-1.95298	0.148579
BPIFA4P	0.265151	0.699166	-0.140694	0.804429
BPIFB1	-0.82782	0.407829	-0.201386	0.82194
BPIFB9P	0.645237	0.353407	-1.38669	0.01343
BPNT1	0.0433429	0.864137	0.119881	0.583763
BPNT2	-0.356356	0.0613972	-0.00528049	0.97439
BPTF	-0.137274	0.396049	0.0486979	0.727604
BPTFP1	-0.179929	0.552465	-0.403497	0.113504
BRAF	-0.10883	0.668473	-0.073951	0.736324
BRAP	0.170155	0.383555	0.00815199	0.961471
BRAT1	0.336458	0.100276	0.160514	0.363795
BRCA1	0.285678	0.328309	-0.299248	0.233398
BRCA1P1	1.28046	0.206843	-0.419068	0.579163
BRCA2	-0.027706	0.951741	-0.0888821	0.82751
BRCC3	0.125738	0.511155	-0.0645669	0.695826
BRCC3P1	-0.650521	0.517422	0.204838	0.806907
BRD1	0.100827	0.658648	-0.168363	0.393176
BRD2	0.130511	0.488349	-0.093251	0.566329
BRD3	-0.296337	0.431267	-0.344599	0.285442
BRD3OS	0.260644	0.488717	0.0827554	0.798711
BRD4	-0.0846023	0.611292	-0.00341163	0.981069
BRD7	-0.0470621	0.805601	0.140825	0.394089
BRD7P1	2.14772	0.563239	0	1
BRD7P3	-0.0113776	0.993187	-0.484393	0.578111
BRD7P4	-1.0021	0.505395	0.207134	0.856166
BRD8	0.142279	0.684178	-0.12904	0.66927
BRD9	0.143742	0.129054	-0.0281776	0.730837
BRDT	-1.28228	0.102279	-0.504457	0.461071
BRF1	0.335091	0.0801558	0.264821	0.109656
BRF2	-0.458532	0.363451	0.00590471	0.98908
BRI3	0.0933681	0.748116	-0.143347	0.567517
BRI3BP	-0.112929	0.641454	0.120242	0.566003
BRI3BPP1	-0.552755	0.155911	-1.08719	0.000607581
BRI3P1	-0.584447	0.809613	-0.919546	0.63758
BRI3P2	1.89563	0.604012	1.76707	0.571946
BRI3P3	-0.87288	0.832281	1.07744	0.762931
BRICD5	-0.0534841	0.914021	0.0919589	0.830288
BRINP2	-0.244816	0.887698	2.02019	0.233999
BRIP1	-0.35726	0.614747	-0.759901	0.222298
BRIX1	0.230342	0.48238	0.0113453	0.968054
BRK1	0.259628	0.136762	0.081535	0.588336
BRME1	0.127527	0.855073	1.12456	0.0688992
BRMS1	0.261527	0.0812203	0.0300558	0.816548
BRMS1L	0.0870952	0.796866	-0.132375	0.651539
BROX	-0.292627	0.0578983	-0.0907573	0.496024
BRPF1	-0.122724	0.682608	0.129291	0.617589
BRPF3	0.612499	0.0472006	0.125974	0.636238
BRSK1	0.253036	0.492391	-0.326443	0.292276
BRSK2	-0.0432876	0.952428	0.614351	0.332161
BRWD1	-0.019269	0.893146	-0.0278201	0.822413
BRWD3	-0.877677	0.169272	-0.170639	0.760546
BSCL2	0.5461	0.256215	0.0799445	0.847161
BSDC1	-0.464737	0.0244677	-0.089856	0.616431
BSG	-0.0157846	NA	-2.42839	NA
BSN	0.135555	0.821188	0.263829	0.6126
BSND	-0.146813	0.743937	-0.0218199	0.955697
BSPRY	0.363664	0.507344	0.459903	0.335533
BST1	0.404783	0.348337	-0.132794	0.720901
BST2	-0.221951	0.393009	0.273733	0.222291
BTAF1	-0.914181	0.0841046	-0.142627	0.755079
BTBD1	-0.488418	0.0408659	-0.238685	0.250598
BTBD10	-0.310954	0.275196	-0.197606	0.425065
BTBD10P2	2.25752	0.074949	-0.564328	0.559721
BTBD16	-3.24443	0.633087	-1.24028	0.833922
BTBD17	0.799377	0.817651	-1.77031	0.548433
BTBD18	-0.73078	0.425189	-0.131278	0.870577
BTBD19	-0.704804	0.298798	-0.652787	0.26443
BTBD2	-0.0881028	0.774474	-0.440649	0.0965505
BTBD3	0.042707	0.85738	-0.210811	0.303663
BTBD6	0.357969	0.252929	-0.185042	0.494421
BTBD6P1	1.22525	0.374272	2.35526	0.0619958
BTBD7	-0.181723	0.406207	0.0140704	0.940687
BTBD7P1	0.612776	0.315758	0.447084	0.3951
BTBD8	-0.0188058	0.96644	-0.211471	0.582496
BTBD9	-0.127104	0.628809	-0.121524	0.592652
BTC	0.408392	0.888904	2.43989	0.351228
BTD	1.21782	0.000170808	-0.578139	0.0357731
BTF3	-0.0825827	0.6261	0.15837	0.279112
BTF3L4	-0.110354	0.605488	-0.0393192	0.831073
BTF3L4P2	0.101127	0.748753	-0.115065	0.669813
BTF3P12	0	1	-0.197159	0.87211
BTF3P3	-2.08072	0.041636	-0.144663	0.878998
BTF3P6	-2.38982	0.0863542	-1.57654	0.191348
BTF3P7	-0.0776144	0.87189	0.304304	0.466353
BTG1	0.0958782	0.817013	0.180244	0.614331
BTG1P1	-0.419256	0.78682	-1.18103	0.333863
BTG2	0.182913	0.638352	0.371781	0.26846
BTG3	0.257729	0.523531	-0.41334	0.235132
BTK	-0.755901	0.0585935	0.321844	0.362673
BTLA	-0.333465	0.663723	0.977922	0.145891
BTN1A1	0.281157	0.829762	-0.174664	0.878681
BTN1A1P1	-0.350328	0.848981	-1.71578	0.290854
BTN2A1	-0.0198258	0.920182	-0.357331	0.0363772
BTN2A2	-0.408751	0.11105	-0.19587	0.376386
BTN2A3P	-0.298153	0.305276	-0.314184	0.209795
BTN3A1	-0.989009	0.00155468	0.0999257	0.711231
BTN3A2	-0.874322	0.00517276	0.26579	0.32493
BTN3A3	-0.402799	0.174189	0.083969	0.742978
BTNL10P	0.459677	0.884557	0.232078	0.932328
BTNL12P	0.358729	0.880912	0.23399	0.909036
BTNL2	-1.81712	0.565909	0.885166	0.752518
BTNL8	-0.0821152	0.847159	-0.75134	0.0354133
BTNL9	-0.0498909	0.918253	-0.0211984	0.959343
BTRC	-0.0668035	0.732573	-0.0389695	0.81748
BUB1	-1.17817	0.175053	-1.12779	0.129185
BUB1B	1.35152	0.068758	-0.12136	0.841835
BUB3	0.0868584	0.607101	-0.115669	0.427789
BUD13	0.0228904	0.890335	-0.0629646	0.660739
BUD13P1	-0.587648	0.889187	1.16147	0.749725
BUD31	0.291257	0.0740547	-0.0185076	0.89538
BUD31P2	1.47829	0.752317	0.474889	0.906571
BVES	0.482693	0.306382	-0.317792	0.430148
BYSL	-0.194222	0.494248	0.100467	0.681364
BZW1	0.0569348	0.839237	-0.0642267	0.790931
BZW1P1	-0.824656	0.755957	-1.29896	0.572401
BZW1P2	-0.154003	0.744689	-0.172324	0.673065
BZW2	0.14999	0.480023	0.038413	0.83409
C10orf105	-0.216119	0.629648	0.198205	0.612488
C10orf143	0.0508126	0.802182	0.0834529	0.631195
C10orf53	-1.42662	0.148427	-0.692073	0.392089
C10orf55	-0.41851	0.498898	-0.536756	0.314642
C10orf67	-0.313195	0.82872	-0.637179	0.636323
C10orf71	-1.84582	0.255286	-0.285223	0.839042
C10orf82	-0.117821	0.817682	0.818879	0.0741294
C10orf88	-0.0188365	0.941029	0.121532	0.580495
C10orf88B	-0.276687	0.691471	-0.0286002	0.961018
C10orf90	0.320919	0.865155	0.790981	0.623981
C10orf95	-0.0352626	0.886617	-0.0147449	0.945468
C11orf1	-0.0893714	0.697457	0.280147	0.159086
C11orf16	0.300136	0.753152	0.520761	0.534086
C11orf21	-0.348543	0.481762	0.98768	0.0215715
C11orf24	0.310938	0.182558	0.263249	0.191255
C11orf52	1.60441	0.248445	-0.63203	0.572223
C11orf54	-0.137736	0.515039	0.0668576	0.714505
C11orf58	0.0917393	0.499318	-0.0109136	0.92585
C11orf65	0.464127	0.240719	-0.105399	0.758414
C11orf68	0.106872	0.671813	0.140526	0.51873
C11orf71	0.0622614	0.786255	-0.426524	0.0304945
C11orf80	0.233755	0.668354	0.0291941	0.950958
C11orf86	1.99947	0.163885	-0.385349	0.757945
C11orf91	2.65095	0.697509	-1.3901	0.813807
C11orf94	0.407245	0.564165	-0.14104	0.839039
C11orf98	0.0925524	0.806544	-0.628621	0.0531857
C12orf29	-0.176713	0.360674	0.0625155	0.708551
C12orf4	0.0411633	0.875652	-0.218026	0.336746
C12orf40	0.766892	0.319883	0.179365	0.769241
C12orf42	-1.61781	0.214106	1.18453	0.326042
C12orf43	0.133382	0.32103	0.00863823	0.941027
C12orf50	-0.262666	0.486903	-0.792529	0.0150753
C12orf54	-0.210419	0.879196	0.339628	0.793863
C12orf56	1.87466	0.435185	-0.636775	0.740436
C12orf57	-0.0650152	0.84059	0.0186935	0.946579
C12orf60	-0.480297	0.140879	-0.790598	0.00533193
C12orf73	-0.0943023	0.792758	-0.125016	0.686749
C12orf75	0.357685	0.621721	0.535342	0.393331
C12orf76	-0.13919	0.435711	-0.106537	0.488526
C13orf42	0.0342426	0.951398	-0.796741	0.0855455
C13orf46	-2.44205	0.0442988	1.02894	0.371282
C14orf119	0.108017	0.759487	-0.0379371	0.900877
C14orf178	-1.16691	0.177814	-0.183742	0.805576
C14orf28	0.211211	0.216361	-0.150745	0.314072
C14orf93	-0.635438	0.0658246	0.236424	0.425332
C15orf39	0.373575	0.345841	0.185795	0.58717
C15orf40	-0.0215197	0.892965	-0.0943761	0.4941
C15orf48	0.342392	0.669908	-0.0489414	0.943722
C15orf61	0.181317	0.570552	-0.0550959	0.840018
C16orf46	0.278958	0.697857	0.14502	0.808343
C16orf54	-0.124767	0.753802	0.273755	0.424398
C16orf74	-0.69913	0.386908	-0.298172	0.66715
C16orf86	-0.31407	0.272355	0.147373	0.5507
C16orf87	-0.0280847	0.905696	0.167469	0.413445
C16orf89	-0.136549	0.861534	0.500972	0.468096
C16orf90	0.0504055	0.991246	1.33917	0.73556
C16orf91	0.332683	0.125377	0.310035	0.0990242
C16orf95	-0.0700892	0.797875	0.106948	0.651508
C17orf100	0.427788	0.92709	1.90327	0.635956
C17orf107	-0.0769146	0.929249	-0.219185	0.769406
C17orf114	0.809696	0.189193	0.117466	0.825258
C17orf49	0.347164	0.11584	0.0188941	0.921084
C17orf50	0.975972	0.770236	0.87624	0.761196
C17orf58	-0.497618	0.141132	-0.366086	0.209861
C17orf67	0.476975	0.128871	-0.143135	0.599237
C17orf75	-0.181136	0.497575	-0.313498	0.173342
C17orf78	-0.282279	0.836017	0.293219	0.803098
C17orf80	0.0640653	0.844507	0.011829	0.966566
C17orf97	0.0711493	0.915031	-0.816285	0.155525
C17orf98	0.650026	0.714556	-0.379983	0.804416
C17orf99	-1.6238	0.0164807	-0.200301	0.732465
C18orf21	0.136687	0.39077	0.0470878	0.731319
C18orf25	-0.254609	0.10651	-0.0465213	0.732978
C18orf32	-0.119554	0.554595	0.111043	0.525435
C18orf54	0.267997	0.530393	-0.0511782	0.889823
C19orf12	0.132588	0.683575	-0.0860112	0.759534
C19orf18	0.439592	0.437055	-0.462583	0.349876
C19orf25	-0.00140071	0.993694	-0.0607248	0.692326
C19orf33	0.111138	0.855146	-0.272216	0.603951
C19orf38	-0.141418	0.662233	0.33895	0.224678
C19orf44	0.0534159	0.855272	-0.265067	0.288643
C19orf47	0.329395	0.0277325	0.126594	0.327116
C19orf48	-0.616107	0.122779	-0.186747	0.586365
C19orf53	0.249832	0.143429	0.0539959	0.714233
C19orf54	0.107086	0.499688	0.0437384	0.749295
C19orf67	-1.59623	0.233716	1.18577	0.339218
C19orf73	0.275636	0.684405	-0.362308	0.488825
C19orf81	0.754613	0.367896	1.39761	0.0626792
C19orf84	0.388733	0.572619	0.127698	0.830272
C1D	0.237506	0.334068	0.0669259	0.752566
C1DP1	-1.71592	0.408955	-1.34152	0.453973
C1DP5	-0.944851	0.425995	-1.15618	0.0866326
C1GALT1	-0.317781	0.37151	-0.351394	0.255459
C1GALT1C1	-0.0639532	0.824798	0.0153928	0.950747
C1GALT1C1L	-0.048273	0.994686	-0.122981	0.984334
C1GALT1P1	0.927581	0.535589	0.878695	0.44456
C1GALT1P2	1.48032	0.683982	0.539019	0.863566
C1GALT1P3	0	1	-0.913402	0.823105
C1orf100	-0.131951	0.865238	-0.233078	0.733477
C1orf105	-2.951	0.00230413	-0.0509993	0.952723
C1orf109	-0.30559	0.140574	0.0477872	0.790066
C1orf112	-0.0591595	0.803368	-0.139913	0.494195
C1orf115	1.38058	0.000738749	0.848176	0.0185436
C1orf116	-1.72945	0.0814029	-0.0105626	0.9911
C1orf122	0.289573	0.234642	0.134406	0.52275
C1orf127	1.05609	0.0224515	-0.693389	0.0698901
C1orf131	-0.144208	0.505068	-0.0205293	0.912528
C1orf141	-0.0931381	0.869594	0.47385	0.376235
C1orf146	-0.484752	0.552762	-0.00805498	0.990761
C1orf159	0.093602	0.623337	-0.327891	0.0458471
C1orf162	0.635274	0.145689	0.259523	0.490798
C1orf167	0.665835	0.421476	-2.03191	0.00442275
C1orf174	0.050119	0.779672	-0.0731776	0.636187
C1orf185	0.419759	0.842701	-1.067	0.558819
C1orf198	0.607838	0.88518	-0.951275	0.78803
C1orf21	0.689745	0.0982735	0.336706	0.352067
C1orf216	0.0615618	0.7836	-0.0113083	0.953374
C1orf226	1.16096	0.109052	0.551426	0.386922
C1orf35	0.228645	0.280891	-0.0322039	0.860621
C1orf43	0.145428	0.356847	0.135998	0.318315
C1orf50	0.201159	0.427173	0.0282853	0.897192
C1orf52	-0.100754	0.522158	-0.0748434	0.581852
C1orf53	0.0402784	0.919522	-0.101095	0.768643
C1orf54	-0.188167	0.572865	0.214387	0.456303
C1orf56	0.908198	0.301025	0.16773	0.839265
C1orf74	0.00199396	0.994595	-0.0294288	0.907824
C1orf87	0.606271	0.893054	0	1
C1QA	-0.739073	0.421252	0.498676	0.529451
C1QB	1.30871	0.326192	0.323139	0.778711
C1QBP	-0.0386322	0.842073	0.150868	0.36725
C1QBPP2	2.59168	0.463482	0.347946	0.90947
C1QC	1.07109	0.157025	0.565993	0.386263
[truncated: 18,937 more rows]
